# Supplementary material for: RluA is the major mRNA pseudouridine synthase in Escherichia coli
Source: PLoS Genet. 2024 Sep 6;20(9):e1011100. doi: 10.1371/journal.pgen.1011100 (PMC11421799; doi:10.1371/journal.pgen.1011100)
Supplement: S1 Table — Event annotations and enzyme assignments are also included. (CSV) [file pgen.1011100.s008.csv]

position	strand	WT_CMC	WT_mock	rluA_KO_CMC	rluB_KO_CMC	rluC_KO_CMC	rluD_KO_CMC	rluE_KO_CMC	rluF_KO_CMC	rsuA_KO_CMC	truA_KO_CMC	truB_KO_CMC	truC_KO_CMC	truD_KO_CMC	max_CMC_peak	gene	relative_position	codon_position	codon_sequence	amino_acid	WT_CMC_dependence	enzyme_dependence	WT_coverage
3554436	+	18.797879206670505	0.4883211753408855	7.893926591071924		20.65326302957027	26.96481622709084				13.625908234485289				26.96481622709084	malT	1350.0	0	TTT	F	True	unassigned	207.0
1312444	-	59.678892131542	2.1596710639534	3.0721386470220056		47.38996942597684	67.09522468571991				47.30168747847704				67.09522468571991	yciB	445.0	1	TTT	F	True	rluA	212.0
962876	+	26.45362768494969	2.585571865304294	1.8248879565675145	11.670808090158568	18.208196542754475	26.65462497684164	20.607517280757847	27.64479267680496	23.77936841145928	11.102385661237545	27.40483246830276	15.56618021562193	14.50659988720934	27.64479267680496	rpsA	880.0	1	GTT	V	True	rluA	20295.0
3471063	-	80.39585534461864	9.270237505342704	2.694957505097603	44.87493934179152	59.57193327876565	88.56345586824477	75.42451190330314	78.76159249051607	65.94270564179116	38.51019677291031	76.07571537284858	60.11594723568285	39.44213550890069	88.56345586824477	tufA	265.0	1	GTT	V	True	rluA	25531.0
759344	+	29.914511880685417	1.751664368009609	5.21910305170058		20.77018765560703	34.84347465096597		31.2666080491589	15.539154692976435	18.20960702534877	37.59122171415118			37.59122171415118	sucA	637.0	1	CTT	L	True	rluA	673.0
3471712	-	21.74484541538225	0.6120050106725956	0.5215611945989376	7.526184753620357	13.415638179099926	26.55450455610984	14.358933679465144	18.52284662412433	16.936309152588063	7.999461697222536	17.236471032326197	11.49216667430668	7.356509704472987	26.55450455610984	fusA	1801.0	1	TTT	F	True	rluA	41648.0
3446333	-	24.1971197538612	1.03823225507944	0.5427847762451298	12.216844066881269	17.461595333986715	25.092466587704287	23.885697416509288	20.81431778860744	19.70617139615425	10.624717169836623	24.591157542222124	14.425974362838325	10.912792743939102	25.092466587704287	rpsH	211.0	1	GTT	V	True	rluA	48737.0
962456	+	31.64287377922473	1.8944225706639133	0.1062036287493188	16.294047670476708	22.592557932887388	34.17749858451248	29.778059199964243	26.85384445280703	30.4773141221991	13.777748926219928	27.03894778573315	20.73545133449825	18.402499217721022	34.17749858451248	rpsA	460.0	1	TTT	F	True	rluA	19971.0
2661175	-	93.27906603609972	4.957691661811002	1.2100860547034835	35.63672262877524	63.36578157511644	92.84041804689504	41.38194529860489	94.3260254866216	67.56257947841073	57.63814809464815	82.07395706961458	41.11319254852897	64.268989205053	94.3260254866216	iscS	355.0	1	TTT	F	True	rluA	2273.0
2396922	-	16.13769651563808	1.6490051305014102	3.756839902324448	7.265511298281265	10.616748652877098	22.28146779531537	14.071979908907666	20.803553266514868	18.369414613928964	10.60758642549358	27.77319846085945	8.793322856679417	4.88306808195165	27.77319846085945	nuoH	519.0	0	TTC	F	True	rluA	1241.0
3434369	+	36.01279968315653	2.1486575084548027	3.2051002561943425		24.97036032065408	43.465328113104526		27.43708044920948	29.72842556192484	24.881618508396134	27.37146715884053		17.674604494068294	43.465328113104526	fmt	154.0	1	GTT	V	True	rluA	670.0
2247705	-	25.17173483009656	0.2409063229698141	-0.5508068074534356	6.375521832047633	11.714657004601088	8.269116248377973		11.964723846572417		6.932700118190939	9.895868326798544	3.696380938588967	10.150089039923342	25.17173483009656	lysP	826.0	1	GTT	V	True	rluA;truC	626.0
2461845	+	17.27006999715638	1.3795203688942974	2.775635734261114	6.740814599370046	15.717895853647514	27.633953682183115	13.848214673573995	15.665507033124069	12.343289896879572	11.19473922926835	20.32791232529232		9.081963783080898	27.633953682183115	fadL	538.0	1	ATT	I	True	rluA	982.0
4580546	-	15.112571935593046	-0.6060717369568864	1.989992964497073		8.957753970403457					4.585573457917596				15.112571935593046	hsdS	915.0	0	TTG	L	True	rluA	196.0
254691	-	24.37604915153623	2.469046380330271	3.863174829369264	8.743527661304535	29.83271079135291	29.37444584453199		31.80042865521822	18.29799907602838	17.382641077206323	27.592222993421345		13.223657825132788	31.80042865521822	pepD	1024.0	1	GTT	V	True	rluA	893.0
133696	+	53.297788762679744	3.725902164158605	26.71780242511206	22.424775968259564	36.63068567671491	-0.5090771376156912		25.099540492452444	42.06561988488532	39.593833907130055	26.23643692682104	9.175425485274287	6.251684120002166	53.297788762679744	acnB	2080.0	1	CTG	L	True	rluD;truC;truD	1183.0
2104797	-	26.383096066929568	-0.9341441335033964	2.609323740829208	12.06632454850482	16.397231995147024	27.968392812131945		22.819893695482712	17.76553365213109	21.813866100664235	13.916261307086875	13.946020081089824	13.246362248237949	27.968392812131945	wbbJ	286.0	1	ATT	I	True	rluA	968.0
3346232	+	19.95138310579946	-0.0854011413464357	-0.4358277716381928		12.56845386691946	19.850345920612213		21.500426434856625	7.861979011970088	9.894714862457525	16.698230757363767			21.500426434856625	hpf	58.0	1	GTT	V	True	rluA	459.0
3117208	-	36.44136203187119	2.6356204127690868	3.858194029499606	12.529670281345116	33.689492213644726	67.93551685783572		56.62826523444304		28.73548112791284	59.48956212429676		15.116381088587763	67.93551685783572	sslE	1903.0	1	TTT	F	True	rluA	719.0
2534185	+	18.07316519573359	1.7977066210301218	2.586404866285315	7.216647531501165	15.48920407012242	21.2315694900376	12.077800854926108	20.65502278106283	13.320778877293035	9.605263299193872	22.76043663131229	4.582814891461422	7.817475996442107	22.76043663131229	ptsI	118.0	1	GTT	V	True	rluA	3668.0
710588	-	77.64962335156036	4.988441338141148	2.783922353418515	34.76457689592824	66.50207599281312	92.19771898463074	24.175218686193443	74.5694887311194	59.03123105936904	72.43050281132642	58.25968760087533	31.703155703297217	26.852185336360783	92.19771898463074	fur	57.0	0	TTA	L	True	rluA	2688.0
13089	+	16.359439963331276	0.6935458292185863	1.1705226093982817	5.1114044084238754	14.859318453003103	14.557424470559594	13.807310129715596	16.91432926311162	11.109662865361	9.327148811081656	16.291935569465288	7.156255868056825	2.9993626925308976	16.91432926311162	dnaK	925.0	1	GTT	V	True	rluA;truD	3112.0
2397808	-	34.047897025462284	7.20324874295135	2.793167669709819	8.74787914363735	22.25849984633344	22.96179270623238	14.534749795737431	27.96062528185073	20.89029634387887	15.85910446602429	26.76722681370193	16.232372573189625	5.864330336769305	34.047897025462284	nuoG	2356.0	1	TTT	F	True	rluA;truD	971.0
3070821	-	16.694647432592316	0.904450136869619	14.01000250100472	16.502275098758414	9.985832717305232	1.6204848481779304	9.258560763149392	16.42167630481148	16.85005533469703	18.74155416567368	11.614906500305173	8.28030156045385	8.839845110031716	18.74155416567368	fbaA	422.0	2	TCT	S	True	rluD	3664.0
3442961	-	23.987726067990884	3.073265962155652	17.15123607411329	21.88377026399593	14.363311127328794	2.020828369188174	13.1204170030098	17.821154088583796	28.14196969037604	27.46174229958245	17.198568221316844	16.108365409398672	14.145874398998249	28.14196969037604	secY	1135.0	1	CTG	L	True	rluD	45052.0
4543047	+	29.28317096886756	2.342660938173044	2.2967352005005925	22.744600828387235	21.46015303135422	28.93299334010821	39.72048310831415		33.32845958444205	19.758331564700207	50.316737739722846	34.27887566864677		50.316737739722846	fimA	-67.0	UTR5	-	-	True	rluA	266.0
4375560	-	33.91750572184595	2.131628994031208	1.1993242465833451		22.90217221918529	30.3480758502462				31.492101671925248				33.91750572184595	epmB	96.0	0	TTG	L	True	rluA	239.0
2549828	-	22.077916857235987	2.0119394493687937	12.42075988725139		16.05707144971781	1.1639071281488331		17.62195961869903		28.727946940311533	19.0778209629727			28.727946940311533	yfeX	716.0	2	ACT	T	True	rluD	308.0
1257438	-	34.87607147304482	1.4424051769082185	1.232078484714077	7.102916123374361	29.723540699014457	40.609135023769454	11.265937524884768	37.745200036115705	27.283256368610985	15.55558756316161	22.98235731671893	11.426173416452947	11.315009495011436	40.609135023769454	ychF	373.0	1	ATT	I	True	rluA;rluB	1314.0
103510	+	29.76181208253721	2.5775673304336326	2.054450505245435		21.6940034568056	31.95345019063023		29.781181088590547	24.177340602977782	22.669888862339057	29.549305335708524			31.95345019063023	ftsQ	354.0	0	TTG	L	True	rluA	439.0
3917618	-	19.170697650961884	3.431789717342069	15.734852190679195	14.667451081082511	3.06768812109134	23.68528074683209	8.377644925419672	15.149457054512522	17.01914747882116	7.764725348336265	18.87880486448869	10.95021979703414	7.478202067309303	23.68528074683209	atpG	646.0	1	CTG	L	True	rluC	7264.0
3180555	+	30.006458238620294	0.3531122757732242	1.950275397683327		16.450931164214598	30.1333483731757		22.665570445661768		10.601808358534504	18.20471193142972			30.1333483731757	ygiC	133.0	1	GTT	V	True	rluA	337.0
1257174	-	20.643258176161627	-1.0080341535985946	2.39684689438072	9.44616556100648	13.87789916348415	20.239486122045925		15.891540079837128	12.193017807660194	9.336437382327937	17.045034135524144	6.350446089423782	3.455903258665101	20.643258176161627	ychF	637.0	1	TTT	F	True	rluA;truD	980.0
3804508	-	29.728203603823022	2.0480628580931985	1.126979998416774		30.07609336532516	43.09204714162672				24.5				43.09204714162672	waaS	607.0	1	ATT	I	True	rluA	279.0
1122531	-	19.993635867312697	3.109288297345887	1.07615653880521		19.163141629594964	36.082590391625125				9.814052838274396				36.082590391625125	pyrC	75.0	0	TTA	L	True	rluA	295.0
1845846	-	37.55796236217127	1.189826153061784	44.04235942911972		39.97147084359085	58.48420446958536		34.20248583145657		32.73218144392223	28.251347252867728			58.48420446958536	topB	1113.0	0	TGT	C	True	unassigned	313.0
3448392	-	91.61488977511938	5.991032305422095	3.079796269196581	55.5234997295948	59.84098380758161	77.50641630063232	83.66170084813955	79.40989163328007	61.955106514132666	42.061554705911135	72.80514418065943	61.58883203839277	51.15057349539936	91.61488977511938	rpsQ	175.0	1	GTT	V	True	rluA	56760.0
2708008	-	29.25819143607111	3.600945011972984	7.992222639335407		11.94258119459765	18.95433497916081				8.224965226897199				29.25819143607111	rseB	745.0	1	ATC	I	True	unassigned	211.0
3209827	-	21.6125627200046	2.97106140669508	1.223426483389484		27.255112896837662	35.0368779393226		10.918989940884591		7.004725341432				35.0368779393226	tsaD	715.0	1	TTT	F	True	rluA	327.0
4176210	+	32.90456687964209	3.8759755569851855	3.302050201782983	18.04712082788541	27.449758726637043	33.949194194560214	32.066381145433766	27.218761660874435	28.17276218082966	19.153824684804167	33.23976204688942	20.630038670497985	15.68920831208526	33.949194194560214	tufB	265.0	1	GTT	V	True	rluA	4572.0
2107736	-	36.0524512512645	2.300573285512275	2.4646180122463512	10.7039860156248	28.631117526247166	64.50443180621426		46.39795363074825	46.310528888702976	24.48025225228428	43.79584690712528	17.160896038777775	10.49831078586688	64.50443180621426	glf	592.0	1	ATT	I	True	rluA	1158.0
4205077	-	68.62529973259872	2.25390286503212	1.2371379299653995		61.01535392283737	65.87545809603824				51.94326739582729				68.62529973259872	purD	853.0	1	ATT	I	True	rluA	255.0
2469288	+	30.418935841503625	-0.8321603228083663	3.5546874654080187		21.31392467021328	29.845072049873075				15.906262733307388				30.418935841503625	gtrS	156.0	0	TTG	L	True	rluA	276.0
2723481	+	21.4761774777566	0.5438223469466604	1.2288689146703955		12.283320021883684	20.71619752259844				8.867708790390925				21.4761774777566	pssA	753.0	0	TTG	L	True	rluA	289.0
3197037	-	2.839013559766657				-0.8417320562417681					5.117838709914273				5.117838709914273	glnE	2603.0	2	CAT	H	False		88.0
3195674	-	3.1799329519843407	0.2434322477800738	5.452542253699703		1.7157027714872026	3.550220378323458		2.65517493952552		2.7803415167344343	4.679767853872069		1.795234205795594	5.452542253699703	hldE	1078.0	1	CTG	L	False		307.0
3196895	-	0.3457820374040623				5.19927425628065									5.19927425628065	glnE	2745.0	0	TTA	L	False		72.0
3195495	-	3.793676779444476	0.2164535122995763	2.54244407823074		0.0097024295402787	5.050676317060922		0.478912511514645		2.4476020538383048	1.689433366541073			5.050676317060922	hldE	1257.0	0	TTG	L	False		420.0
3195341	-	2.2237090126214105	-0.8177595307636584	2.265254626409056		-0.5479407906832675	3.784314734214957				5.943381124680289				5.943381124680289	hldE	1411.0	1	ATC	I	False		332.0
3196875	-	5.868486213222504				4.383214915553413									5.868486213222504	glnE	2765.0	2	CAT	H	False		67.0
3196731	-	5.025833434342082	2.8829959146474367	0.1477093594758694	-0.5665262902147683	2.6683898395747576	5.055933850168391				-0.457124001404672				5.055933850168391	hldE	21.0	0	TTT	F	False		517.0
3195622	-	1.8452684577500984	-0.938310617084364	5.500121854970834		3.7347379087231225	4.235529614553891		2.9490703339100537		5.836139798191642	0.9048505664401972		0.2621488145987315	5.836139798191642	hldE	1130.0	2	GAT	D	False		348.0
3196684	-	3.213917960643061	0.2396897775655591	5.210877346084001	0.318515287549669	3.3146392984626867	2.465923577946729		2.865285596528222		4.00132977071016	3.531994170743		2.1991283983456253	5.210877346084001	hldE	68.0	2	CGT	R	False		531.0
3196207	-	4.93171604256876	1.4824555368052872	5.751811474450642	-0.268589960160896	2.454580740627004	5.4246923764506905		2.87451363908224		3.1270632200348105	1.8345905209619389			5.751811474450642	hldE	545.0	2	GAT	D	False		481.0
3195708	-	5.4161675843994646	1.0082290163566612	1.6697866213527992		4.512521561988841	5.479062334404297		3.785707943964583		2.3196336866229794	1.5834479368081986		1.3448380459422835	5.479062334404297	hldE	1044.0	0	TTT	F	False		296.0
3195736	-	5.177001973945547	2.875659862475764	2.022428028582591		3.608235154375316	2.4758390414237907		2.4894378171582865		0.9440636439990692				5.177001973945547	hldE	1016.0	2	GGT	G	False		284.0
3195844	-	0.5376756650951229	0.5034350777751474	1.107404949494929		0.0054699396542825	3.089485105457653		5.5473780830032		0.9745281772363182	2.001519348469864		6.6332495807108	6.6332495807108	hldE	908.0	2	GTT	V	False		453.0
3196680	-	5.971055654015868	-0.7118321296786988	3.459409320901189	5.848168245380824	3.607204845103408	3.746790680049632		4.398782566549596		2.077997870405413	2.432986179025422		1.2856321087945135	5.971055654015868	hldE	72.0	0	TGG	W	False		508.0
3196561	-	3.078828870920483	0.2558772948815257	4.461906619440423		2.248847542285955	4.447364178483703		5.109632181979457		4.536671133172581	1.5738211550829737			5.109632181979457	hldE	191.0	2	GGT	G	False		383.0
3196181	-	3.800482642441836	1.2890563990233723	5.063438317781931	0.4082322026077659	0.8644897483889283	1.9356019674525968		-0.0471044832206166		1.8206932324112688	4.1078219345418985			5.063438317781931	hldE	571.0	1	CTG	L	False		470.0
3195860	-	0.2085662012301351	0.5034350777751474	5.655218179051331		2.0143097194332062	2.0139368841290985		0.2675488937066901		2.862435230773489	0.9097573571404453		-0.8418537792011166	5.655218179051331	hldE	892.0	1	CTG	L	False		453.0
3196326	-	0.1423190900810472	1.630273091155918	1.975311929555431		0.6801790821269988	-0.7845343209543819		0.3409287590136967		1.838553037774992	5.768177788522126		-0.4245219176681155	5.768177788522126	hldE	426.0	0	TCG	S	False		462.0
3196305	-	1.3802314324935212	-0.8026991800752615	1.081574898632752		1.4671401866645906	6.006347639952732		3.76051301109804		4.052402732635202	0.1962777767441076		1.6023074816329428	6.006347639952732	hldE	447.0	0	TCT	S	False		441.0
3195984	-	3.9716979588532833	0.2170607855311148	5.145115381675708		2.944605644472653	6.66060868304776		2.971454267218965		3.710626748746269	3.818591656174852		2.828560437362612	6.66060868304776	hldE	768.0	0	TAT	Y	False		427.0
3196034	-	2.5336552200674274	-0.0598148604554578	3.1796931044791243	3.9927533922053926	1.0339904235901622	6.542661255313859		1.6605261971196643		2.300607548926251	3.5033902175977745		0.5935055081211007	6.542661255313859	hldE	718.0	1	CTG	L	False		509.0
3196103	-	-0.7903308047337857	3.5457399251062536	2.330644385930892	1.1229698382893427	1.8195357582585585	1.3635132794779816		2.114716487455911		5.932835061395422	2.622284688775056			5.932835061395422	hldE	649.0	1	ATG	M	False		451.0
3196226	-	0.7696354580559247	-0.0909432608373447	-0.2200782639654782	5.716670420527644	0.7125570586625649	1.7537088927601625		-1.0607905378582485		0.0553230047007838	-0.3983780924357284			5.716670420527644	hldE	526.0	1	ATT	I	False		456.0
3195289	-	1.8713205289215349	1.3833235716830703	4.17927419910746		4.144822206343055	5.835919196199787				7.221053513668083				7.221053513668083	hldE	1463.0	UTR3	-	-	False		395.0
3184642	-	1.6529494913309255	0.9526299432894862	3.449973196031108	4.213315063958031	0.7959369465137119	1.067731662487022	0.2205815595763626	2.3943937696980746	1.1725570288629634	2.7255284462691285	2.520770598726308	4.5960076590515175	5.763675173891954	5.763675173891954	ribB	-177.0	UTR5	-	-	False		4941.0
3195196	+	5.474301808958518													5.474301808958518	ibsE	54.0	0	TAC	Y	False		74.0
3191740	-	5.58646136418342													5.58646136418342	glgS	198.0	0	TGA	*	False		117.0
3182925	+	6.114201010732874		2.507422523294027		4.510725212468633					5.994807388590042				6.114201010732874	zupT	374.0	2	ATT	I	False		71.0
3182903	+	0.595879571531124		3.521158510886964		5.434667099654708					2.7431640899734635				5.434667099654708	zupT	352.0	1	CTG	L	False		67.0
3182787	+	5.850936157505148		1.4244929347976754		4.036658466723763					0.491773719711033				5.850936157505148	zupT	236.0	2	TTT	F	False		109.0
3182777	+	2.9848695597894928		5.283788513238544		0.951210670673614					2.530714181223201				5.283788513238544	zupT	226.0	1	CTT	L	False		106.0
3182608	+	2.4481480291413336		3.8705783183160913		2.436574490162068					5.943609526340514				5.943609526340514	zupT	57.0	0	TTT	F	False		80.0
3182568	+	0.0886194286901087		3.4593509646745995		3.725401014221557	1.908358538655926				5.198568778755201				5.198568778755201	zupT	17.0	2	ATT	I	False		100.0
3182518	+	7.949553181003276		1.5518080126446403		3.1310529496103627	-1.0045477591965113				1.3289074573165691				7.949553181003276	zupT	-31.0	UTR5	-	-	False		134.0
3181532	+	1.953062000402987	-0.742076688312373	2.306914929856738		5.078759067276095	3.407736310867384				0.6421067784906919				5.078759067276095	ygiC	1110.0	0	TTG	L	False		260.0
3181473	+	-0.3717379638231519	0.1747907153637933	5.881537522041967		4.200344734073782	2.063818835097529		1.631148522734699		1.6230982215414962	2.9652788756808075			5.881537522041967	ygiC	1051.0	1	ATT	I	False		296.0
3181463	+	2.797111972232817	0.1383561332281213	-0.0535198250831117		1.221913012783625	5.553585120650236		1.2977410128862177		1.181034957737633	1.7013554313637438			5.553585120650236	ygiC	1041.0	0	TAT	Y	False		291.0
3181433	+	5.609060586314698	-0.821263092994986	2.270919641886614		5.22273865178662	0.9354643500989642		2.112138117691079		3.0649846533886427	3.1953928221896177			5.609060586314698	ygiC	1011.0	0	TTC	F	False		267.0
3181323	+	6.92538934173689	1.0130724502589556	3.715729205686959		0.8554867227427424	0.3404223403649779		3.259329603117238		3.3309036959862217				6.92538934173689	ygiC	901.0	1	GTT	V	False		254.0
3181320	+	2.7684748664886	1.898685585899604	3.71708273191147		5.890981031093661	2.7513602338831595		1.0803395392536073		2.092876987321718				5.890981031093661	ygiC	898.0	1	GTG	V	False		258.0
3181269	+	-1.4050164534283591	2.411252108828333	2.315720591134633		1.4284437212578762	2.3540298254212395		5.834574497613696		2.7311606494393144				5.834574497613696	ygiC	847.0	1	CTG	L	False		248.0
3181227	+	5.571251723304912	2.3361314893053087	4.825040992581708		1.8085372212171984	2.9903699357552784		2.622981426524805		3.326219678041638				5.571251723304912	ygiC	805.0	1	CTT	L	False		246.0
3182934	+	4.942731005939885		3.126121235756162		1.3317495407227475					8.747563860386713				8.747563860386713	zupT	383.0	2	TTT	F	False		68.0
3183792	-	2.66553720961704	8.554827095779432	4.479083875885912		5.228916256270014	4.302880670507089				3.823507946607807			6.7910247343636	6.7910247343636	ribB	673.0	UTR3	-	-	False		413.0
3183801	-	2.4232951256484627	1.2526517040265557	2.098761230297645		2.431251488683837	6.007496000432723			2.5808957853340466	3.101247740986201			1.4111945810232134	6.007496000432723	ribB	664.0	UTR3	-	-	False		449.0
3184595	-	4.454109205831744	1.7854684656658193	2.778116455953066	4.160857373474488	3.356347618864337	3.3092645476609284	3.051216118498079	2.003172587815508	4.130188983783176	1.859983679661177	1.0735256703850826	4.420339783234386	5.575854118154092	5.575854118154092	ribB	-130.0	UTR5	-	-	False		2644.0
3185088	+	-0.0095398308564825		1.3788582233137674		5.012728713545688	3.2757063514363334				0.7633179994299377				5.012728713545688	yqiC	247.0	1	ATC	I	False		105.0
3184977	+	5.2095647869120825		0.5484859111339399		3.932667682771275	4.633375531142432				3.999627183450343				5.2095647869120825	yqiC	136.0	1	CTT	L	False		129.0
3184666	-	6.077941687630256	0.8071851834975796	2.715842149278858	2.8718729163314665	7.081776544375034	6.198685785793473	3.035978632670121	2.9045756776027627	5.185190848422462	3.863569700046978	1.521550891117304	4.711708637565117	1.8865296507534108	7.081776544375034	ribB	-201.0	UTR5	-	-	False		3767.0
3184665	-	2.138108716496621	1.2649337340057565	0.9543234601296764	1.2387382038125194	5.885197939809396	3.482572489792514	0.2644082881179829	0.7131450795236497	2.787069632297985	1.8419440279094488	1.8091791675038265	-0.6634219679057825	1.0199320109517904	5.885197939809396	ribB	-200.0	UTR5	-	-	False		3850.0
3184646	-	0.8857844056529004	-0.7982114790454053	3.3586546229653065	4.192239676795575	1.2012229904486145	0.3384947101080681	6.2849964847528605	3.069377430857483	0.9689484248243349	2.99090228332877	2.1896205490394327	3.2842872160472005	3.173950555771279	6.2849964847528605	ribB	-181.0	UTR5	-	-	False		4768.0
3197455	-	5.687964589945211													5.687964589945211	glnE	2185.0	1	CTG	L	False		69.0
3184498	-	2.6449392415246464	4.314536888670706	1.12663742829214	5.628957611392589	2.233710361538697	9.06898694462914		-1.075365873042008	1.6940074780950516	1.0154527475253203	-0.4314665224079077	0.2581639823144663	0.9673686173717632	9.06898694462914	ribB	-33.0	UTR5	-	-	False		507.0
3183929	-	4.470081360708205	0.9113151367714644	6.015463013942311		5.014643686309857	2.4034776988180435		2.7455928922183213	3.0063932349471063	5.341625302607068	5.836260771646457		1.592841611085228	6.015463013942311	ribB	536.0	2	GAT	D	False		526.0
3184472	-	1.5468098284553315	0.828969700384839	3.176519080472826	2.5153449497632985	1.463936360051381	0.1155829223479827		1.568975836078054	6.50925334781001	2.18646901615815	1.3875846262719205		1.8292413607018487	6.50925334781001	ribB	-7.0	UTR5	-	-	False		600.0
3184439	-	2.0372923190872347	-0.2373904517182452	4.571587809298166	2.924008466773827	3.6992253638678094	4.318251600421739		7.472752689389187	0.9234117676708374	2.406315355044418	2.135069136134623	0.7629587304187927	5.875620878746859	7.472752689389187	ribB	26.0	2	TTT	F	False		632.0
3184374	-	1.8667592858282844	1.1838278513191969	0.803818837764913	0.68197736709559	1.5654779089268274	1.1317928503837509		1.212955405537237	2.2087944552786216	1.3972122613495763	1.1677936947786065		6.917775141129249	6.917775141129249	ribB	91.0	1	GTG	V	False		506.0
3184124	-	4.780273933443042	2.036857788215882	6.006708857866682	7.200375675497199	2.643710761759058	3.385883316973963		4.665743277609778	3.7101130021303192	3.89135245678437	4.77490687077632		2.652815105903874	7.200375675497199	ribB	341.0	2	CGT	R	False		520.0
3184074	-	1.641913775651423	-0.2293657809284048	2.4252332142581428	1.4053855250444875	2.9706402977919653	2.0879987240112743		1.7129062173263552	1.5629293303291272	2.130482205903661	5.287555605076406		-0.494118820618973	5.287555605076406	ribB	391.0	1	CTG	L	False		472.0
3183969	-	4.198632036284788	1.1334087456056552	5.072754168252041		1.3843642051530778	2.510595545161047		3.298098944452523		3.234771746060584	3.5116866565610017		4.308233810013631	5.072754168252041	ribB	496.0	1	TTT	F	False		488.0
3197377	-	5.17071833742663									3.278902422785234				5.17071833742663	glnE	2263.0	1	CTG	L	False		54.0
214	+	4.846856640317048	3.7587377312820553	5.414697003339283	3.510626063244917	3.4387420206089496	4.237571694368939		5.866042698715525	4.627193241125884	5.365396568746375	4.19569714666771	3.3113492504357467	4.955373678610563	5.866042698715525	thrL	23.0	2	ATT	I	False		1444.0
3198169	-	5.359934053527276		1.5368054718523534							1.300258662279351				5.359934053527276	glnE	1471.0	1	CTG	L	False		80.0
3204374	-	0.9756654533819864		3.903757510415895		5.554375930513341	2.537191850225705				3.624206926556641				5.554375930513341	folB	214.0	1	GTG	V	False		106.0
3209387	-	5.370823358292305		2.672432216340963		0.8129904860924052									5.370823358292305	tsaD	1155.0	UTR3	-	-	False		83.0
3205027	+	5.1334632392838175		-0.934041144382668		-0.9289285914511424									5.1334632392838175	plsY	332.0	2	GCT	A	False		55.0
3205018	+	5.06308517217261		9.76199028398558		1.7042445292198851									9.76199028398558	plsY	323.0	2	GTT	V	False		53.0
3205017	+	5.06308517217261		-0.2693640197541638		-0.375408521958221									5.06308517217261	plsY	322.0	1	GTT	V	False		53.0
3204712	+	-0.8424235391742319				6.30828002274746									6.30828002274746	plsY	17.0	2	CCT	P	False		70.0
3204580	-	2.586467632663286	-0.7498378553650925	0.8408410617407771		6.540651911737654	2.7798763011632643				0.1241187819133867				6.540651911737654	folB	8.0	2	ATT	I	False		260.0
3204575	-	6.272141765340583	-0.7498378553650925	2.1223817621037275		-0.7144414580557128	2.240472787127564				1.2366513098387395				6.272141765340583	folB	13.0	1	TTT	F	False		260.0
3204451	-	2.060954786632363		1.0424455966478323		7.350414628845249	3.5178712293052223				1.0618922086358418				7.350414628845249	folB	137.0	2	GAT	D	False		133.0
3204330	-	5.58095247571475		3.991456663288716		4.172035676329526	4.546861398382248				5.215007251642346				5.58095247571475	folB	258.0	0	TTC	F	False		96.0
3202616	+	4.024294087632272		2.5951118029262057		3.614057483513888					5.18016334398304				5.18016334398304	cca	724.0	1	CTG	L	False		92.0
3204310	-	5.077138594230943		0.8693502802668318		1.32244812530472	2.806195064026264				1.3190653041397724				5.077138594230943	folB	278.0	2	CGT	R	False		110.0
3204194	-	3.0919024745919983	4.251089710828447	3.713367679891981		5.0484023600979056	0.6008615948809218				-0.3510924201615268				5.0484023600979056	folB	394.0	UTR3	-	-	False		203.0
3203864	-	2.447505468232124	3.445457864892597	2.16139025415793	6.606132340752684	2.3544429094761927	2.430553367703247				3.5713844178728364			1.5829542479113148	6.606132340752684	bacA	266.0	2	CGT	R	False		289.0
3203817	-	2.3837234797919145	0.0723785160980071	5.270679621772089		1.721237441739824	4.796635271069098				2.84688969427796			2.4002590757977496	5.270679621772089	bacA	313.0	1	TTG	L	False		320.0
3203741	-	4.965836432283608	0.5618086741210465	0.9902226668092914		2.2502167127592894	1.341832451426116				5.092176924612491				5.092176924612491	bacA	389.0	2	GGT	G	False		264.0
3203729	-	3.4674519103306403	-0.7067148513008141	8.654165740326189		3.72381511709842	2.883776382704177				0.8800187765791063				8.654165740326189	bacA	401.0	2	ATT	I	False		283.0
3203494	-	1.38825610406223	0.6941359099194998	4.751957862486496		3.22783285057367	3.293779701572468				5.581419094133521				5.581419094133521	bacA	636.0	0	TAC	Y	False		244.0
3203280	-	2.750930899223328	0.7307747638696244	4.35587671305358		2.108306991848648	3.5198870180971458				6.702572942723774				6.702572942723774	bacA	850.0	UTR3	-	-	False		244.0
3209535	-	5.721463843707438		1.2533401556024506		6.296971162188487	3.096950436312446				0.9685391237718852				6.296971162188487	tsaD	1007.0	2	GCT	A	False		112.0
3209624	-	6.689815929324955		5.659079497523171		3.05991198967964	3.1676471969026068		1.5938014718315316		0.4140851906490763				6.689815929324955	tsaD	918.0	0	TAT	Y	False		167.0
3209646	-	4.589640439682659		1.750754372617154		2.059585732408812	5.234124051186572		3.141938852167818		2.290985930720421				5.234124051186572	tsaD	896.0	2	ACT	T	False		185.0
3209672	-	4.601511530724535	3.547831452301149	6.2277854526619		3.6764540550360487	6.110557888870116		5.656854249492381		5.618620002023688				6.2277854526619	tsaD	870.0	0	TTC	F	False		226.0
3211231	+	4.240649308844224	0.6372073627610633	3.960338875429822	2.054723595881515	3.860194871244567	1.999145038328152		0.9669388351786702	1.2695111667618708	5.5185036997523005	3.941267060497714	3.639481142781211	3.449868946015319	5.5185036997523005	dnaG	123.0	0	TTC	F	False		1034.0
3211213	+	4.75894818382804	-0.992105922282664	2.821184907650005	1.3737512878924367	1.9499972319199568	4.660012385611089		6.433719564471051	2.08764866275296	3.922623162224272	3.3063575677824395	3.406710529905153	5.080212306635611	6.433719564471051	dnaG	105.0	0	TTC	F	False		1139.0
3211158	+	2.7464447872314386	1.03310011884624	4.199339738094559	0.8378874804066977	2.134147757909201	2.3274124981860576		6.111688109702847	1.3018611319479474	3.216755123338728	5.085773206732254	2.803844487368806	2.0179129785785226	6.111688109702847	dnaG	50.0	2	ACT	T	False		1271.0
3211011	+	4.626324381573424	0.6906080958128524	4.952556002722224	3.55403324263614	3.3263984350112854	4.516055459743369	4.998019734080783	4.53470596678388	5.04723420347194	5.2076902187263086	4.341769773791737	2.0074809985517854	2.851933987818549	5.2076902187263086	rpsU	231.0	UTR3	-	-	False		11299.0
3210992	+	5.06571660325133	3.153596702357911	4.407859990283965	2.6758198868277328	4.202934717170372	4.679611995733424	2.3730414833207045	4.7177402422922885	4.663005714587441	4.124451008251609	4.322647387386059	4.109173181671811	2.880334244860615	5.06571660325133	rpsU	210.0	0	TAC	Y	False		11417.0
3210960	+	3.3101657994915263	1.095358218963702	3.17741550872178	4.48154195183239	2.5331349444939013	3.1015655469761056	3.460250695356553	2.569844367022118	2.3328417419624534	2.7440389700654984	3.210670088671398	4.908628886063023	5.659849325056048	5.659849325056048	rpsU	178.0	1	CTG	L	False		11326.0
3210815	+	7.100559426374183	2.429137521558953	5.303807463304528	5.177795363289544	5.605406936043634	7.0270228761586	5.381238325732743	5.93961308808539	6.614246333257676	6.213742171845141	5.659302989773194	4.9593851099540025	5.196419436891166	7.100559426374183	rpsU	33.0	0	TTC	F	False		15499.0
3210491	-	0.8168327953051329	1.8268933828159368	4.944441235193178		4.13985768473723	0.7335788437117231		4.373491957991325		5.221744189985818	5.904644088800072		4.932007180494498	5.904644088800072	tsaD	51.0	0	TAC	Y	False		444.0
3210415	-	2.24764043571785	0.4073065399812784	1.0980637324495472		0.6440586712038638	1.7594158491523544		3.439757661974059		1.163037645893103	5.552576993726402		2.9254870354671025	5.552576993726402	tsaD	127.0	1	GTG	V	False		299.0
3210243	-	3.698502325190924	0.5952930717109315	5.312522571700764		0.0141230048060964	4.467992306947582		1.6243341831229		4.6945050249021545	0.1251516426878844		0.6079205115850606	5.312522571700764	tsaD	299.0	2	TTT	F	False		334.0
3210239	-	6.118827340202342	0.6361416972599783	2.409054708971681		3.807202509452114	6.105974728030035		1.70132673330854		3.52475949101205	5.935317259477765		1.1541016483352255	6.118827340202342	tsaD	303.0	0	TGG	W	False		343.0
3210155	-	2.600829736700011	1.2019596053318409	0.3868142058041661		1.1785246588736151	1.5569669010440277		1.5625599939734502		5.065998136625403				5.065998136625403	tsaD	387.0	0	TTT	F	False		396.0
3210141	-	5.073609440315484	0.1168412475673972	3.614163682168531		2.937810384561821	8.92636546471988		5.595762946382791		5.370760772590141				8.92636546471988	tsaD	401.0	2	CTT	L	False		383.0
3209999	-	1.0075731961363734	-0.7436287815900664	0.7238573478134793		2.840359935461936	2.357640227910949		-0.4746645307232766		0.0650862491321717			5.0633088760408	5.0633088760408	tsaD	543.0	0	TTA	L	False		296.0
3209923	-	0.8414766006100621	0.5281428595012745	-0.2052821766724588		2.881903733214692	1.6069433702080642		1.735055234471418		5.119736811983667				5.119736811983667	tsaD	619.0	1	CTG	L	False		239.0
3209828	-	10.220397337634704	0.5238227218271838	4.206981540065372		7.516376947022038	10.369717382950654		7.819583698045749		7.726688987287727				10.369717382950654	tsaD	714.0	0	TTT	F	False		329.0
3209724	-	1.6078362812532312	1.359779393872403	3.9628595892688527		5.001991140608643	1.0778537562497543				-0.7661095883705898				5.001991140608643	tsaD	818.0	2	CGT	R	False		227.0
3203270	-	2.51556806528983		5.166757006477708		2.2532683591692324	1.5600926305053242				-0.1104009313863317				5.166757006477708	bacA	860.0	UTR3	-	-	False		214.0
3202468	+	5.503936037571107		3.62624932696316		5.179066176035297					5.715946822634836				5.715946822634836	cca	576.0	0	TTC	F	False		82.0
3198189	-	0.2403150643065821		0.8516896237993392		6.927364796133286					-0.5643326479831003				6.927364796133286	glnE	1451.0	2	ATT	I	False		82.0
3199138	-	8.120326255296785				-0.7760044542783513					2.1258637289853035				8.120326255296785	glnE	502.0	1	CTG	L	False		133.0
3199930	-	1.4623089860703602		1.2940722355493424		6.236486875316428					0.3081716995008901				6.236486875316428	ygiF	1034.0	2	CAT	H	False		123.0
3199907	-	2.0495649851135656		4.726789574881173		2.413071606013025					5.818738008288948				5.818738008288948	ygiF	1057.0	1	CTG	L	False		139.0
3199812	-	5.360488935625115		4.041212113814024		0.6184676999909925					4.2850591267317295				5.360488935625115	ygiF	1152.0	0	TAC	Y	False		150.0
3199727	-	4.160314793147531		1.9007638532459656		4.806799638356784	10.68642919556824				5.748084915981626				10.68642919556824	ygiF	1237.0	1	ATT	I	False		107.0
3199607	-	0.5900137986665434		0.107583843531893		-0.4099665521735022					6.760407634727282				6.760407634727282	glnE	33.0	0	TGG	W	False		134.0
3199594	-	6.332124003249097		1.5999641095236292		2.3220731434643413					7.040081962003667				7.040081962003667	glnE	46.0	1	GTT	V	False		122.0
3199474	-	-0.0840484527704766		6.104843192679508		3.200338331314205					1.6776786635070855				6.104843192679508	glnE	166.0	1	CTG	L	False		113.0
3199240	-	1.2407706441873283		0.7099064938672093		1.5670690298281404					8.760153207006345				8.760153207006345	glnE	400.0	1	CTG	L	False		84.0
3199012	-	5.001225820705368				0.8325157153520331					2.6756690008857875				5.001225820705368	glnE	628.0	1	CTG	L	False		103.0
3202260	+	2.7714679292314788		5.076754702322066		1.8858646175291949	2.3157615986626774				0.582165022330077				5.076754702322066	cca	368.0	2	CAT	H	False		112.0
3198960	-	7.826524393925917				7.633394098511023					4.010037656936684				7.826524393925917	glnE	680.0	2	CGT	R	False		108.0
3181040	+	1.4442906366199595	4.853509955069876	3.778167517451169		4.742990611970336	5.444569540084897				3.6184360802787454				5.444569540084897	ygiC	618.0	0	TAC	Y	False		356.0
3198786	-	-0.3274461888074916		0.345543820315798		-0.8921474795067148	5.762468342189981				-0.0514903296082131				5.762468342189981	glnE	854.0	2	CGT	R	False		147.0
3198663	-	5.08481677113443									3.75286684734043				5.08481677113443	glnE	977.0	2	ATT	I	False		77.0
3198659	-	7.413787579421024									2.5950527500009355				7.413787579421024	glnE	981.0	0	TTT	F	False		76.0
3198644	-	0.2162127305924436		3.651364219829195							7.187147841441949				7.187147841441949	glnE	996.0	0	TTC	F	False		91.0
3198573	-	8.465797598858689									2.199867713078998				8.465797598858689	glnE	1067.0	2	ATT	I	False		115.0
3198238	-	-0.0164144096410338		0.1819836788948572		5.616911096948061					0.655918380446605				5.616911096948061	glnE	1402.0	1	GTG	V	False		103.0
3199992	-	6.325628068838152		4.847481149497959		7.6442399463624					1.8930994497577764				7.6442399463624	ygiF	972.0	0	TTT	F	False		121.0
3200092	-	1.7446920536140915		7.625046037951424		5.209946792622704					4.439263089030822				7.625046037951424	ygiF	872.0	2	ATT	I	False		99.0
3200106	-	-0.8569786870301855		0.3383577711659822		5.016028682127947	2.100510750861887				2.32981509538189				5.016028682127947	ygiF	858.0	0	TGC	C	False		107.0
3200179	-	5.771215703217938		1.5113449416828668		0.6005728857785081					2.3692004836970657				5.771215703217938	ygiF	785.0	2	CGT	R	False		110.0
3202117	+	0.3757479705394538		6.041327662488779		1.633387726537224	4.307618067012103				1.7257983680720177				6.041327662488779	cca	225.0	0	TGC	C	False		159.0
3202116	+	2.7846253151210383		2.161114226289788		8.08814398494797	5.481619850574696				2.0485426094490826				8.08814398494797	cca	224.0	2	ACT	T	False		155.0
3201935	+	2.4871811670243096		4.359561131818082		2.836767357399755	0.96406714869323				5.640234223042878				5.640234223042878	cca	43.0	1	TTA	L	False		247.0
3201927	+	5.1576127126241	2.458015663941973	4.520879824034044		2.202667292445073	2.531700579349172				4.478920242519355				5.1576127126241	cca	35.0	2	GAT	D	False		241.0
3201872	+	1.4784425419091456				0.649151568135378	2.002743783018651				6.418692690845569				6.418692690845569	cca	-18.0	intergenic	-	-	False		173.0
3201675	+	4.567572279405581				0.8271722342514393	6.348985967036219								6.348985967036219	ygiM	467.0	2	GAT	D	False		66.0
3201380	+	5.1257840913796135													5.1257840913796135	ygiM	172.0	1	TTA	L	False		65.0
3201302	+	0.5225620579292874				5.349623657350012	4.736619938074556				0.2852798895551796				5.349623657350012	ygiM	94.0	1	CTG	L	False		65.0
3201004	-	5.395626187467699				0.2354508445795419	0.9948099176370276				1.9250331775616625				5.395626187467699	ygiF	-40.0	UTR5	-	-	False		142.0
3200976	-	1.8077463309450943				5.241490439621285	1.52476198309971				1.0290438940802782				5.241490439621285	ygiF	-12.0	UTR5	-	-	False		180.0
3200775	-	5.296409073805133	0.7789361803342478	1.7130456996302177		3.744628115809373	0.1919730115416895				1.145800179872588				5.296409073805133	ygiF	189.0	0	TAT	Y	False		144.0
3200732	-	4.013796042316849		2.730325177065744		1.3204004063621824	2.6732519342418626				6.633868086050805				6.633868086050805	ygiF	232.0	1	TTA	L	False		121.0
3200715	-	5.123669698326758		4.949419942737322		6.681057452065402	8.302121490254045				5.237785953415962				8.302121490254045	ygiF	249.0	0	TAT	Y	False		104.0
3200643	-	-0.8924279011953115		0.6621099525486143		1.8387312821679824	0.3252243195291523				5.641054496437269				5.641054496437269	ygiF	321.0	0	TTG	L	False		115.0
3200498	-	1.0576488502077122		0.8236278177421209		5.026632328881547	-0.5102971284062805				0.7641760026243914				5.026632328881547	ygiF	466.0	1	ATC	I	False		154.0
3200432	-	5.798716786123244		4.530829993520724		8.561815240333356	1.0571788555975965				7.074676911564684				8.561815240333356	ygiF	532.0	1	CTG	L	False		105.0
3200327	-	-0.1708842598782459		3.426949256938314		0.907295638079772	5.072932421430343				1.0723546709868124				5.072932421430343	ygiF	637.0	1	TTG	L	False		127.0
3198830	-	-0.2574200074604999		1.065973831437376		5.217001362776947	0.2295229792525958				1.1546360449326574				5.217001362776947	glnE	810.0	0	TAT	Y	False		137.0
3180222	+	2.917095822183954	0.3649583386769277	3.761932179956263		2.233518591062043	3.0525744414210645		7.271992309411614		2.4874238143908984	1.3431717523897004			7.271992309411614	ygiB	477.0	0	TAT	Y	False		267.0
3180942	+	3.451368394406921	1.0518474122815555	3.124866576250083		1.0866810246416516	3.0619840964041343		7.770574207207083		4.406650662755327	4.402340457502054			7.770574207207083	ygiC	520.0	1	CTG	L	False		365.0
3165860	-	0.3480834546206902	1.108705797855736	4.526849355981243	-0.8208096711845364	3.7232966590066328	5.534028330173065		1.3959147143276611	2.87630771254863	2.389611942015054	2.1858709728640724		4.149046968561692	5.534028330173065	parC	112.0	1	CTG	L	False		664.0
3169473	-	-0.907343896189334		4.642709275346717		3.6922131085413046	5.078363350565424				1.8138007361105304				5.078363350565424	ygiW	202.0	1	GTT	V	False		151.0
3169396	-	5.193281040141695	4.892742717301813	2.7135235733586187		1.6798749152838583	0.909551204623868				2.7968494039842127				5.193281040141695	ygiW	279.0	0	TGG	W	False		149.0
3169293	-	3.581733501000892		2.8936237604391755		8.079342152140873	0.1709436902283499				2.1019971041500454				8.079342152140873	ygiW	382.0	1	GTA	V	False		164.0
3168434	-	5.135775519724152				-0.8381274232064716									5.135775519724152	mqsR	109.0	1	TTG	L	False		114.0
3168244	-	-0.8685104172245639				5.540542372657473									5.540542372657473	mqsA	1.0	1	ATG	M	False		112.0
3168230	-	6.0321413463645				3.7116868818049458					2.046755950458281				6.0321413463645	mqsA	15.0	0	TGC	C	False		104.0
3168202	-	-0.7671055258350948				6.150610334890109					1.04833710553203				6.150610334890109	mqsA	43.0	1	ATT	I	False		92.0
3165944	-	0.4335624215407896	2.3895846297663184	1.263359360675277	2.13214071575817	1.1254736489863364	1.366093357454466		1.7419766814227708		2.5383651662711006	0.5803572560059271		5.099790806822669	5.099790806822669	parC	28.0	1	CTA	L	False		578.0
3165726	-	1.79343823334723	1.958816554507176	4.093712919112428	1.7599238908836148	2.9308209401521346	7.176918135787669		1.2703218012723194		2.9323438867671547	2.481035111431055		0.944353398248	7.176918135787669	parC	246.0	0	TAT	Y	False		522.0
3165257	-	1.0164727099223263	-0.0308478194109774	4.4421459627306525		4.132800988181805	5.280910896999174		2.966774103673993		6.843717646307529	4.086031347641994			6.843717646307529	parC	715.0	1	GTG	V	False		401.0
3165599	-	1.0560735091401423	2.2073016221458768	0.8723298286163707		5.047387202802586	-0.0043793483198265		0.1328941610338257		1.6810757124168287	0.9443091364711717		0.5874504568180079	5.047387202802586	parC	373.0	1	TTG	L	False		341.0
3165581	-	5.362192986390875	-0.7294166998669063	2.349921921140856		1.6639795786635176	1.927807580513499		1.5678000391226072		0.4779536265237036	2.2699805820815584		0.8043007265589194	5.362192986390875	parC	391.0	1	CTG	L	False		289.0
3165521	-	1.713721683941965	-0.7314720235587832	2.705218669294935		1.5781958083960912	6.261718834383156		2.6890970715704694		1.5670433160888446				6.261718834383156	parC	451.0	1	TTG	L	False		291.0
3165506	-	1.4815419373158454	6.437438390137797	4.405657978166127	3.4085340936551622	3.0361912998756115	6.144464858600504		1.9879632567277543		6.913381930131507	5.669039083006597			6.913381930131507	parC	466.0	1	ATG	M	False		320.0
3165434	-	2.168689652267798	1.1144238956872905	5.667865838191806	-0.6367820281455789	4.484993038057129	2.7592231686208235		2.5124513133050463		6.2679591000949255	3.030886931552339		0.4963746898257603	6.2679591000949255	parC	538.0	1	ATT	I	False		485.0
3165419	-	0.4761192382155905	3.873765963449008	3.410599580993363		3.015277860477428	5.209576742952948		0.8266245211577024		2.068389006548279	1.4422968638345386		0.0800037649716471	5.209576742952948	parC	553.0	1	CTG	L	False		460.0
3165353	-	2.429283290321386	0.6839288289101233	2.5218870846070978		5.443987415708511	4.296226048026271		4.426177518561351		1.702400127050054	2.052829980326331		1.0286653055080943	5.443987415708511	parC	619.0	1	CTG	L	False		500.0
3165328	-	1.8120652380010465	-0.9925110109136314	1.3689477266355514		3.858432764833881	0.5791350049218686		0.8754483832169407		3.106222082518165	5.795547721026177			5.795547721026177	parC	644.0	2	TAT	Y	False		489.0
3172567	+	2.3137403012013484		3.5811498273368545		2.697459941964389	3.5870584172111744				8.419482224893425				8.419482224893425	mdaB	36.0	0	TTC	F	False		128.0
3172576	+	2.1990396394279337		3.8221378043108327		3.6292989078780056	3.347429226552556				6.864864249842742				6.864864249842742	mdaB	45.0	0	TCC	S	False		135.0
3172691	+	-0.2817491436257576		2.0576288850982043		5.481729313933227	0.0079897286154199				-0.3740145623914995				5.481729313933227	mdaB	160.0	1	GTA	V	False		137.0
3172868	+	2.087564587565631	0.7512217287717261	1.533475581933154		5.0592641605429	4.859649904702209				5.460909888028539				5.460909888028539	mdaB	337.0	1	CTG	L	False		143.0
3174336	-	2.302415411688254	2.038819823194501	6.35112259606724		7.091058486628646	3.102743220381261		3.493454091759053		5.153735900815372	6.080394352567207		0.8419974667887776	7.091058486628646	parE	1059.0	0	TTT	F	False		463.0
3174206	-	3.1984252362793693	0.059778861247451	1.5057131302986937		0.8872303431185724	5.573169733585176		0.8270910481863829		2.3239633124917187	0.8829941562562186		0.2393611876849249	5.573169733585176	parE	1189.0	1	TTG	L	False		376.0
3173940	-	1.7969345881665473	2.277617039577484	1.6004575096193516	-0.7229267501562664	1.9200155201554765	1.1421452687979765		5.978489386242185		1.564727029269498	0.835477561253795		0.0574603525677493	5.978489386242185	parE	1455.0	0	TGT	C	False		543.0
3173902	-	1.9651248464243127	2.522385730866892	4.658547418463141		3.652135527483192	3.005595127023738		1.2552483479318308		3.9717419129434455	2.3732109336002503		5.281306881470608	5.281306881470608	parE	1493.0	2	ATT	I	False		432.0
3173883	-	3.5180073162525374	-0.7288284219096344	2.668163042835169		5.2161682566228205	1.6762682776364797		2.49269484958536		1.956758392106664	1.5216321729195603		0.3262171654530423	5.2161682566228205	parE	1512.0	0	TTG	L	False		410.0
3173880	-	2.496457678542764	0.0864711687011432	3.019964796013382		-0.3126172534591943	5.578697532669529		0.7769271798732438		1.6090553196236743	4.557468388366317		1.5755978333392084	5.578697532669529	parE	1515.0	0	TTC	F	False		406.0
3173790	-	2.14574225592954	4.404016360991963	5.513322785520791		6.399466955398234	5.329524161942257		5.269421672307877		5.236789618131434			0.1874734553450451	6.399466955398234	parE	1605.0	0	TAT	Y	False		376.0
3173507	-	6.377302668059806	1.1768980071733683	5.034853310618689		4.369921675745433	10.255884879914722				6.254136780297558			3.559008752624574	10.255884879914722	parE	1888.0	1	GTT	V	False		275.0
3173506	-	5.496754600921841	-0.563663862525602	2.953097204113859		4.091797441802136	5.047479854900698				6.254136780297558			0.3565286468943807	6.254136780297558	parE	1889.0	2	GTT	V	False		275.0
3173454	+	5.1027803347472345	-0.8724766298378768	4.329953697709315		2.837332018812869	2.875978082586532				1.8818513577476377				5.1027803347472345	ygiN	311.0	2	ATT	I	False		304.0
3173385	-	1.1411948043149112		2.074442396953491		5.944906635577686									5.944906635577686	parE	2010.0	UTR3	-	-	False		90.0
3173369	+	1.5362993074491178	4.150587646000675	2.745869815511488		3.109681050939064	3.554266716810861		7.046778330382268		2.886947019982733				7.046778330382268	ygiN	226.0	1	CTG	L	False		288.0
3173251	+	1.6860224427585415	0.877034872394232	3.829492708439143		3.619560640155874	3.5823321526533864		5.634583177429265		5.025664065138727	0.3815816114813462			5.634583177429265	ygiN	108.0	0	TGC	C	False		318.0
3173009	+	2.7345789027874816		0.8798826901281197		1.0915820020517664	6.407263533174398				3.277140961571678				6.407263533174398	mdaB	478.0	1	ATG	M	False		164.0
3172999	+	-0.9574126310937716		2.654363451688334		2.882245582289407	5.147858980155342				6.267268666219587				6.267268666219587	mdaB	468.0	0	TTC	F	False		169.0
3172945	+	0.7370120048404706	-0.6595446116032733	4.266010415621974		2.9258926143976702	5.123144077383864				2.087465677171214				5.123144077383864	mdaB	414.0	0	TTC	F	False		168.0
3172942	+	2.3953401263677887	0.7593657749198803	2.786430321511368		6.601860642340087	4.6015177862026855				3.720733820701548				6.601860642340087	mdaB	411.0	0	TTC	F	False		174.0
3165310	-	0.9221802452757648	-0.9934037494854512	1.916966109080664		0.3112797361461746	6.498612965888463		1.1849076659872215		3.8727889457097335	0.5291131606766951			6.498612965888463	parC	662.0	2	ATT	I	False		478.0
3165163	-	2.265597553066882	0.0591345479179084	1.2742066489331647	-0.228193478323583	3.90021133048047	2.0376645153990127		5.861329422579424		3.201297063909869	0.6937666858258152		-0.752051457912846	5.861329422579424	parC	809.0	2	ATT	I	False		415.0
3180675	+	3.918845327793638	2.349502349503524	2.7360414003710267		3.581099931045084	3.3930923361531344		2.448309024990623		1.2435993645362402	5.096197785235622			5.096197785235622	ygiC	253.0	1	TTT	F	False		330.0
3162609	-	0.1103567839166565		-0.3544920100638981		2.0369258847195097	5.389129031377914				0.5834388431260823				5.389129031377914	ftsP	59.0	2	GCT	A	False		191.0
3163435	-	1.1618845707528394	-0.69511759587508	1.69531703950978	5.328840974269518	0.8364702933211934	3.937003937005906				3.510238744088606				5.328840974269518	plsC	45.0	0	TTA	L	False		257.0
3163338	-	-0.2054248909597456	0.540974309318491	5.32684121449891		4.833817227350244	1.3914937944811978				2.5155076043064613				5.32684121449891	plsC	142.0	1	CTG	L	False		251.0
3163252	-	1.0363541862927486		6.338154588715216		3.350115401757052	3.2467666080746054				4.542412248469764				6.338154588715216	plsC	228.0	0	TAT	Y	False		218.0
3163224	-	7.460617040058245		0.6726680431075723		2.722756323033805	0.448775148453554				3.824281727068197				7.460617040058245	plsC	256.0	1	GTG	V	False		218.0
3163174	-	4.3659559234222005	2.2054054569561545	1.3034988074364018		1.5624214009545996	2.022709740877308				5.379455572682368				5.379455572682368	plsC	306.0	0	TTC	F	False		203.0
3163086	-	0.8571375762137093	0.6199298981176526	0.883538555306445		3.000466056545584	2.567040923238843				5.089363028333994				5.089363028333994	plsC	394.0	1	GTG	V	False		224.0
3163064	-	4.736464996205292	5.100735452928391	5.248257148232298		3.3532346342112764	1.461063296791122				5.019658373576943				5.248257148232298	plsC	416.0	2	CGT	R	False		223.0
3163014	-	4.288684859289571		9.249518631343456		4.730909710967	4.600423153238676				5.154008644192243				9.249518631343456	plsC	466.0	1	CTG	L	False		215.0
3162524	-	5.90353898073675	-0.7132887095738236	5.125103416585285		3.615090621609544	0.8327584460543495				1.5319848762218264				5.90353898073675	ftsP	144.0	0	TTT	F	False		237.0
3165066	-	2.9141629852800395	-0.0461385824407608	2.606666881798382		2.913426729535437	3.3700915719997937		4.79489288969521		5.225870859899929			4.612909538850704	5.225870859899929	parC	906.0	0	TCC	S	False		420.0
3162514	-	4.040454364409847	2.3123490599182777	6.202752714788103		7.772210580125896	4.793380455467902				2.2787040658929394				7.772210580125896	ftsP	154.0	1	GTA	V	False		266.0
3162293	-	-0.8780347430130329	-0.6361416972599783	0.0619156472393018		6.024889689832328	2.015895659892322				0.8624271811684924				6.024889689832328	ftsP	375.0	0	TGG	W	False		167.0
3162283	-	2.3592092453771567	-0.6773340106676827	4.227846335900606		5.574377472913574	5.462658974224787				1.5069916414394993				5.574377472913574	ftsP	385.0	1	GTA	V	False		178.0
3162280	-	5.103922769750723	0.652111316751378	1.1202632461702986		2.2011081670130603	0.726695919341821				-0.4995506065901829				5.103922769750723	ftsP	388.0	1	CTG	L	False		181.0
3162088	-	5.01629776261769	1.4225690950490522	0.5890559308540271		1.363684610461087	0.967749321205365				-0.0736468940691086				5.01629776261769	ftsP	580.0	1	TTT	F	False		295.0
3162031	-	2.023360871553725	0.2218034876835673	4.11160556175385		2.85876017958304	6.234602878602864				5.983339182746716				6.234602878602864	ftsP	637.0	1	CTG	L	False		307.0
3161977	-	3.5813987890551022	2.9616999116381444	0.3428079168330834		6.67475555700203	3.6719706953444735				3.7871969548084814				6.67475555700203	ftsP	691.0	1	TTG	L	False		261.0
3161884	-	0.9874563423317532	2.3579904163861536	1.6145973626835024		2.308228025586928	0.7934016195382734				5.1461262287464455				5.1461262287464455	ftsP	784.0	1	CTG	L	False		231.0
3163457	-	0.561973396670332	-0.648349428528408	5.027914418136607		5.701828562068478	2.067240883563348				2.438531520098735				5.701828562068478	plsC	23.0	2	ATT	I	False		271.0
3163515	-	4.365014790178301	0.1367592062984342	0.1578467360315845		5.489221968386763	5.902339211212415				0.4580396958522334				5.902339211212415	plsC	-35.0	UTR5	-	-	False		336.0
3163682	-	3.039377228917818		4.480768416860154		1.7750053765561469	1.1750971999521187				5.96166602449685				5.96166602449685	parC	2290.0	UTR3	-	-	False		247.0
3163693	-	1.7979834669631696		2.265417011546821		3.2997280962131628	6.573019339994298				4.908399596217114				6.573019339994298	parC	2279.0	UTR3	-	-	False		262.0
3164986	-	6.9759292100574175	2.553547806715217	1.5678651288802112		2.87278152688599	2.1198708026422803		1.6795068855437645	0.3742639654310326	1.453833436637191	1.778036063865736		3.876808515876779	6.9759292100574175	parC	986.0	2	CTT	L	False		500.0
3164972	-	1.789299660295368	-0.9028873028504484	0.6384838995242754		5.071387602368557	2.300457304510092		1.2016552688973512		4.231479230618321	-0.40144782295185		0.3325123059352278	5.071387602368557	parC	1000.0	1	CTG	L	False		501.0
3164765	-	0.7164730342099326	-0.8121095041071559	1.3761286547372482		1.073498188133957	0.7362424064450472		3.010393895982077		3.0565739862607573	2.2142135479417826		7.520027903680355	7.520027903680355	parC	1207.0	1	CTG	L	False		419.0
3164754	-	5.966289763816096	-0.0666432009124903	0.4084260701307869		2.989683379830069	0.7833978055595701		0.7825265190681648		1.1147777245823085	-1.0537900031306933		3.9105275117676577	5.966289763816096	parC	1218.0	0	TTT	F	False		438.0
3164545	-	1.6928090009998042	-0.8158675201443799	-0.2144748449241432	1.1730022142816243	1.97669227125257	-0.2610791835207762		0.59232903299725		1.316347418789891	2.556253483924808		8.000376497164714	8.000376497164714	parC	1427.0	2	CGT	R	False		369.0
3164542	-	3.3564937465752065	1.5445200447629996	5.201848831702255	1.1608278918383756	0.8432823070974489	4.459101029031379		4.140020738274663		3.657453436467998	2.58568897598066		4.173923639928685	5.201848831702255	parC	1430.0	2	CGT	R	False		367.0
3164535	-	6.286239114207328	-0.0151532546056453	3.473597524525902	5.482693194838091	1.5618561058695908	3.80366334887658		3.8778228821116696		2.02199920993268	2.696785173429285		5.164537186149814	6.286239114207328	parC	1437.0	0	TTG	L	False		378.0
3164476	-	0.075934594243766	-0.7542890232888574	2.7438857109559565		3.508426455269501	4.914452164358488		5.404153264568159		6.251018265674653	3.780198095167921			6.251018265674653	parC	1496.0	2	CCT	P	False		385.0
3164425	-	2.463476376313969	-0.7813101428308724	3.0224455410868574		4.654387490489048	2.778997974860713		-0.0224790059823498		2.8214104155979425			5.083949157289619	5.083949157289619	parC	1547.0	2	CAT	H	False		401.0
3164400	-	3.2660738688223696	0.2759443727065452	3.005509369494741		3.5173798149828697	6.603658244640469		2.8688551421034143		2.8902892824680504			0.9772466130543432	6.603658244640469	parC	1572.0	0	TAT	Y	False		388.0
3164331	-	1.5357590940711745	1.333380098548352	1.5033981202626965		0.2639560750337433	0.7844122838037385		-0.6335208088365109		0.4534051785571473	2.020443784345883		5.630357598006666	5.630357598006666	parC	1641.0	0	TCC	S	False		396.0
3164163	-	2.928697652491749	0.06762683339557	6.063777138149372	2.2598167632674686	3.097887744546799	2.776736127233966		3.778022144910433		2.272441437544681	3.3165088967182843		-0.3949040314477098	6.063777138149372	parC	1809.0	0	TTC	F	False		502.0
3164151	-	6.545232808252638	0.8867155358917449	4.680130679025884	0.9522764994559773	3.070829015284941	1.9213992553563524		0.748634793510196		3.2399293728073206	2.218695332516297		1.1306347931075038	6.545232808252638	parC	1821.0	0	TTT	F	False		519.0
3164059	-	2.374096501174961	1.5800672952030546	3.7302711541036335		3.993045365482822	3.0407814891202265		1.3254513444253249		4.14500091733996	7.2071107972033746		2.996448561527736	7.2071107972033746	parC	1913.0	2	GAT	D	False		414.0
3164003	-	2.783364019120364	3.553823382657077	2.183353223265351		1.0444640770446432	5.3979480837435645		1.5973790708410116		2.3112590151391887			4.040088957601247	5.3979480837435645	parC	1969.0	1	GTA	V	False		436.0
3163908	-	2.71896087970198	0.874213796469234	6.124426427661992		4.035272486048897	9.705419334175572		7.629169333492416		2.532515194188463				9.705419334175572	parC	2064.0	0	TTG	L	False		318.0
3163781	-	5.602916635507792	0.377942436191845	1.7854101821138066		3.341323069933226	2.093851568621569		1.9327411865449984		0.7376609071182529				5.602916635507792	parC	2191.0	1	TTG	L	False		275.0
3174459	-	3.120911751413667	1.493531129238028	2.219489538643039		2.482072969075579	3.61273143710665		0.005275153878483		5.52937821200269	1.2610396278147196			5.52937821200269	parE	936.0	0	TGG	W	False		455.0
3174524	-	4.438370744756782	1.3195620599352151	3.625744177848497	6.604296730187704	3.6581429624107415	3.142578796291893		2.928441825049209	3.5187447825307463	4.223472197047853	2.488339674351708		1.966837546794844	6.604296730187704	parE	871.0	1	ATG	M	False		596.0
3174597	-	1.5475056931683524	2.6694437431313145	-0.0398013044415111	-0.2135634473315257	-0.3995164260871093	0.0584236758768568		0.088575311684121	-0.4151052029951081	-0.1738801269062636	1.838755192007921		5.6409497798741	5.6409497798741	parE	798.0	0	TAC	Y	False		622.0
3178297	+	5.262875293089821	-0.0636929755298482	1.542686681715546		6.029063480338337	6.524158874944035		1.584918594426694		5.176712852124151	4.022098085308093			6.524158874944035	tolC	181.0	1	CTG	L	False		365.0
3179001	+	4.616461734386889	3.363478179994844	3.660150879492993	3.598278031283737	4.347500183132738	5.956523893319281		3.5719167088116928	1.5450909452198127	3.0971928519455827	5.158253314040328		3.649278336326117	5.956523893319281	tolC	885.0	0	TAT	Y	False		606.0
3178783	+	2.08750045138633	-0.2681695240272863	5.367794111140054	5.365534273917956	3.070455503702134	2.920455049364877		0.7865283954123417	1.12926277636853	3.658110372833044	5.805506763689545		2.570197940626944	5.805506763689545	tolC	667.0	1	TTT	F	False		619.0
3178782	+	4.908835930194424	-0.282994266941022	3.475517961810513	3.944295763903568	2.171178809957295	5.050921512189716		0.7839630562157495	1.686281125330262	3.643423375064335	3.436470547712048		2.574810134715125	5.050921512189716	tolC	666.0	0	TTT	F	False		620.0
3178697	+	2.4727229454131265	2.580315360147161	1.0549857131122131	7.051820935363112	2.9344841740072014	2.771782144011504		3.39951173978351	0.5904164202457234	3.689834881826756	2.7337212863993923		1.771699433436799	7.051820935363112	tolC	581.0	2	CGT	R	False		651.0
3178662	+	3.549345403321737	0.115641501673755	4.584339926956356	1.4075663910759286	3.4426567974981475	5.285702279746695		2.2603919253167857	2.874406601969173	3.5119117803967232	2.2612902076031927		4.353614594115767	5.285702279746695	tolC	546.0	0	TAC	Y	False		608.0
3178624	+	2.75366923090718	-1.0623007917422556	3.4599376797637724	2.470922503245431	3.273769720259343	4.027922823980412		0.644954561620136	-0.6270285861016444	2.934188354404032	0.8082801737876406		5.142809506225032	5.142809506225032	tolC	508.0	1	CTG	L	False		642.0
3178521	+	5.198064500745716	2.3397771764467588	9.659267530164524	3.2435736003167817	4.0609481533157945	4.8019123858658		5.418659216474141		6.898249488130912	12.044315349639255		3.9587074892145298	12.044315349639255	tolC	405.0	0	TTC	F	False		465.0
3178408	+	0.6990775216746804	-0.3728103838377039	3.635408358272618		2.158718946618946	3.0155543962553413		2.967851983150601	6.691672155625277	1.9323881502222948	2.05047490566637		3.4561381526156554	6.691672155625277	tolC	292.0	1	TTT	F	False		566.0
3178216	+	1.1075255767817769	0.8344971792454872	4.2969862436959145		2.6866284867970665	3.708962497142332		1.6539666658232153		5.790518546967546			1.5055811065324756	5.790518546967546	tolC	100.0	1	CTT	L	False		355.0
3174684	-	3.954672610870177	1.7286091421892396	5.7461292837005615	0.9561329276268486	5.010873329071808	8.096205011604834		5.669559032000247	4.84893880431333	2.0432075251083424	4.9511828156792586		1.4801657878528791	8.096205011604834	parE	711.0	0	TTT	F	False		615.0
3178135	+	1.8605829539829573	0.7480764947325795	3.5686921039625483		5.768585710689589	4.574386120789713		-0.3242532758753377		2.962928834780413				5.768585710689589	tolC	19.0	1	ATT	I	False		447.0
3178125	+	4.658165651745475	-0.0049264789890394	1.4443747636936246		5.361608105038833	2.47797890003054				2.1447597107638146				5.361608105038833	tolC	9.0	0	TTG	L	False		434.0
3177961	+	5.427841334494316	0.7342881617441561	4.971386213309781		2.0773112187697613	2.838340418760342				2.151042412568058				5.427841334494316	tolC	-153.0	UTR5	-	-	False		149.0
3177939	+	-0.3600534793701073	0.6467885008191794	0.7606653674457345		-0.7796920951667334	0.1230068047010044				5.012436050684365				5.012436050684365	tolC	-175.0	UTR5	-	-	False		161.0
3177912	+	6.605031971243563	3.6532629627812665			5.405115020117022	6.592998616723969								6.605031971243563	tolC	-202.0	UTR5	-	-	False		126.0
3177908	-	6.29059322230521					5.003151525281267								6.29059322230521	nudF	1.0	1	ATG	M	False		89.0
3177904	-	2.15557130210262					5.704565479306229								5.704565479306229	nudF	5.0	2	CTT	L	False		92.0
3177803	-	-0.9033292760634066				5.531791797114545									5.531791797114545	nudF	106.0	1	TTT	F	False		106.0
3179100	+	5.467451126675295	1.32708700372689	5.136747971043194		6.039738601570337	5.56948470035798		1.3979188359421462		4.558324574441689	2.02902782679624		2.1515062009671846	6.039738601570337	tolC	984.0	0	TAC	Y	False		522.0
3179106	+	4.3288390802687085	3.697432341119951	4.41841337385284		3.497192601777145	3.7005020459454654		4.437803568189165		3.2362639215410844	3.653001239016562		5.590836251446383	5.590836251446383	tolC	990.0	0	TTT	F	False		519.0
3179172	+	2.033146520021917	-0.3873527889917968	6.487426036645372		3.0885463710021974	4.411991718336429		2.8245432235586945	1.0262377757061831	3.741593196152697	2.121607206174858		2.475772717648078	6.487426036645372	tolC	1056.0	0	TTC	F	False		502.0
3179319	+	9.46570657838402	6.527382264017871	8.018590315621537	3.876311186005369	9.56101696034743	8.602490795252036		6.0139647901548745	3.8773346571909295	4.608889754817113	5.186183437444151		6.916568959715261	9.56101696034743	tolC	1203.0	0	TAC	Y	False		646.0
3180600	+	0.630469524367311	-0.7633656521817097	0.785757075149327		2.724059302534945	0.6007733316227126		0.5491190958706179		5.2658645751861215	2.944187842083104			5.2658645751861215	ygiC	178.0	1	CTG	L	False		404.0
3180500	+	1.064365130620186	0.6910947404650881	4.22409917573327		7.7369613778102915	3.3492987162011527				5.201849692240442				7.7369613778102915	ygiC	78.0	0	TAC	Y	False		221.0
3180436	+	2.3647492655698974	1.868380640136299	5.679058346424926		4.222168051859171	4.254226616192763		1.5806331083920324		3.954302442990609	4.281094289251086			5.679058346424926	ygiC	14.0	2	AGT	S	False		280.0
3180414	+	2.502318912408295	5.507447965495294	6.61279337284921		1.3573851638218626	2.58638782433044		1.4611246696228286		3.6815436303477536	1.8851469370649336			6.61279337284921	ygiB	669.0	0	TGA	*	False		339.0
3180295	+	1.9836023275959795	-0.6323133367760934	4.296688257063215		4.0649739248594505	0.6155395697861399		4.858246917489903		3.707491832968892	5.892193517540385			5.892193517540385	ygiB	550.0	1	ATG	M	False		227.0
3211391	+	2.7084161974599805	-0.1211965413909299	3.947774903218004		5.926555473139921	2.522841259488004		3.777221515467423	4.369333907019108	2.4417966546586527	3.5259425571518688		3.746221312910535	5.926555473139921	dnaG	283.0	1	CTT	L	False		451.0
3180108	+	2.637443244930401		2.0384208826975696		3.398013087433262	6.69616402477485		2.4640269015229057		4.95315431275887				6.69616402477485	ygiB	363.0	0	TGG	W	False		201.0
3180006	+	-0.0022360746857337		0.744241211305871		3.405764478070384	5.135835426343123				1.9648601519162736				5.135835426343123	ygiB	261.0	0	TGT	C	False		210.0
3179946	+	4.704910758939984	2.173738199305139	5.915910902601164		5.323988095988867	6.2316892084617495		3.386223486483896		4.343573224065388	8.31999200005799			8.31999200005799	ygiB	201.0	0	TAC	Y	False		300.0
3179909	+	5.945521319247251	-0.8907142671627977	1.4576499605693287		1.7034724287721896	1.0577224607748468		3.753068096473003		4.201857899100448	3.4357227407701405			5.945521319247251	ygiB	164.0	2	GCT	A	False		350.0
3179836	+	6.016408177555155	3.2187972501704603	1.8479519888049043		5.0049400909442445	4.32128585175654		1.983605179337524		1.685155504002289				6.016408177555155	ygiB	91.0	1	GTT	V	False		369.0
3179764	+	7.513159943964267	4.645157140901734	1.7816289065514836		4.511511606332374	5.4482075367632925		1.4779074823262075		2.938599276649383				7.513159943964267	ygiB	19.0	1	ATA	I	False		324.0
3179471	+	1.3545684913139495	-1.0117858600091054	1.2480949607148375	5.524271728019903	1.1525238726600446	0.1234546218425148		1.3875302876113382		1.060493125527619	0.633922865600335		2.9981642572400102	5.524271728019903	tolC	1355.0	2	GTT	V	False		577.0
3179450	+	4.0021675248042445	1.075838435318931	4.465796398777127	3.981157282310551	3.274268703408612	2.4556849366523976		5.603854002111867		4.388807161789985	5.478073982719015		1.511273009072136	5.603854002111867	tolC	1334.0	2	GTT	V	False		547.0
3179419	+	3.9272314239801296	0.8304901543412576	2.3384474865514653	0.97004555898352	3.0334711914364605	4.200614760822624		2.473527645396872	5.437685266051317	4.092116556549667	1.4021718830521253		3.633743181097535	5.437685266051317	tolC	1303.0	1	CTG	L	False		613.0
3179381	+	1.804021425079385	2.064522770320002	3.603935846379211	3.410468358908299	1.566665095021548	2.805194657901572		5.167254619764992	2.595469489388035	3.291589208816453	4.991013215373027		-0.3675834806076047	5.167254619764992	tolC	1265.0	2	ATT	I	False		639.0
3179354	+	-0.7743383107995044	0.0050189825566116	1.445816279589662	1.793761182126657	0.6370787123000334	0.5740284553486871		0.0399568909618932	0.7818225292263744	-0.6090744118179272	0.2769172656420363		5.289964608921946	5.289964608921946	tolC	1238.0	2	TAT	Y	False		656.0
3177751	-	2.2334371550199767				12.477592745911128									12.477592745911128	nudF	158.0	2	ATT	I	False		86.0
3177638	-	-0.0098086365795135		0.5730049291032651		5.826163288243618					0.1838657828382305				5.826163288243618	nudF	271.0	1	CTA	L	False		107.0
3177527	-	1.393163064871921		3.3716990039815435		1.0512226103828082	-1.1434199686598652				5.035290663079087				5.035290663079087	nudF	382.0	1	TTA	L	False		132.0
3175887	-	2.1272400821370123	0.4871973751647767	4.651230671386477		5.211592329070535	1.8928014161601348		2.4271821911676383		2.8773381924771475				5.211592329070535	yqiA	118.0	1	TTG	L	False		312.0
3175763	-	1.323706889047298	1.2561120695646164	5.547284214824261		3.4311002257270173	2.4836187223724635				6.219767786468799				6.219767786468799	yqiA	242.0	2	TGT	C	False		331.0
3175557	-	2.715266424370664	1.0566246713959182	2.800774475181393		4.278810156232729	6.659874375046477		3.4853235296168408		2.448002788566633	1.5774843470309243		-0.213090180451515	6.659874375046477	yqiA	448.0	1	CTG	L	False		275.0
3175534	-	4.976195720280133	5.369058493537745	4.770505077307009		4.627245732260093	4.321469977182215				5.365107501200706	7.873828414888631			7.873828414888631	yqiA	471.0	0	TAC	Y	False		222.0
3175465	-	2.1097422767894787	-0.5665418857747776	3.531855610607565		3.8291330038040337	5.276052946462682				8.031958697198629				8.031958697198629	yqiA	540.0	0	TTC	F	False		202.0
3175340	-	1.7403435604624289	2.388486582369308	1.9129909219585888	3.867397651561821	3.15318809340917	3.53608964648688		4.070301922888658		3.780669274976759	2.2862460664991904	7.742742122206573	6.347392627429919	7.742742122206573	parE	55.0	1	GTT	V	False		465.0
3175136	-	5.147090877239523	2.017086502337256	2.924085076382847	0.863942809183522	1.7301352704091917	3.166317313004678		0.4272343229181493		1.4206902062585354	2.710024603097004		1.585084606641501	5.147090877239523	parE	259.0	1	GTT	V	False		452.0
3175127	-	1.548683252099198	-0.0612372435695794	1.1925397434071945	6.170900298431294	3.0116685503416645	3.77389279739011		3.261206990272608		1.8899057737063336	0.5830794851732263		3.561633754546176	6.170900298431294	parE	268.0	1	ATT	I	False		451.0
3175019	-	1.589470709369211	-0.2693640197541638	-0.0902562401776853	-0.750060385916842	0.2125523526197584	3.358978901427833		1.433826693533904		2.0649302106800027	0.1536660202301365		5.728147743295071	5.728147743295071	parE	376.0	1	GTA	V	False		578.0
3174987	-	0.4980402034516027	5.081203591510921	2.912341424583142	3.100922593468367	1.741303461060035	4.400964177702538		2.905383221615937	0.4183848225802825	5.989262670848478	0.1652558856880794		3.1884992636010563	5.989262670848478	parE	408.0	0	TAT	Y	False		547.0
3174974	-	6.498512419813061	0.8236911759176927	1.232605488636738	1.1050775116271867	0.5479607208921675	4.308982345524904		1.267795699658687	2.5918607091207413	1.702376967156178	2.459663747436238		2.529463055677125	6.498512419813061	parE	421.0	1	TTT	F	False		567.0
3174931	-	2.1127786181143526	-0.2728627935578889	1.1463000633769038	-0.805455378446247	1.580734178092322	0.9961233626587356		1.8396483434810889		0.2602087623171247	0.6388566546771979	5.223847474576514	-0.034353231613835	5.223847474576514	parE	464.0	2	ACT	T	False		528.0
3174916	-	1.3379336862576932	1.7896072887199366	-0.0744745745641199	-0.742887486786965	1.5593347090110956	1.5060717427455874		1.505376391152565		0.878678240939346	1.558812405188653		5.456921101624294	5.456921101624294	parE	479.0	2	AAT	N	False		440.0
3174854	-	1.2806455143372613	-0.8048436365855339	1.9306230035670024		2.8018223277866947	2.864359903868236		2.987322923927981		2.94867916947069	6.018556844916648		3.0604081608232323	6.018556844916648	parE	541.0	1	GTT	V	False		550.0
3174802	-	0.5018472652389988	-0.3089701943963832	0.4447056385966982	1.5200475673635545	5.829141065735863	3.00404626779904		2.3622702043513706	1.5197929267964396	0.9240957980006902	1.4579255226881005		0.919000762291743	5.829141065735863	parE	593.0	2	GTT	V	False		704.0
3174793	-	0.5201036317008958	0.2534434387439054	1.7923186406983629	-0.7583066609514222	6.478117788852069	3.121781031136293		-0.8547737072460311	3.334863116017291	0.9674142634973408	-0.563620816435019		-0.285679076234644	6.478117788852069	parE	602.0	2	ACT	T	False		694.0
3174792	-	2.33496890884007	1.39393891309148	1.9276749129203905	-0.7583066609514222	7.251741201603652	2.4780790749938846		0.5839740876310888	1.434841599122657	0.6516724344835699	0.8939606991196389		1.1967502510593782	7.251741201603652	parE	603.0	0	TTT	F	False		706.0
3174736	-	2.388399216971451	0.0971458158723645	2.915796593350581	-0.242658211523401	5.062931712019318	0.5622525746689514		1.448826239323656	2.709928553506974	2.328000287813846	1.8050763505435408		0.1007217390904205	5.062931712019318	parE	659.0	2	AAT	N	False		623.0
3175873	-	5.346314612156182	0.2767210428728636	0.2475148359043351		4.329641341372268	1.829501000430808				2.3022500468937506				5.346314612156182	yqiA	132.0	0	TCC	S	False		312.0
3175978	-	3.59405759430844	0.5586644134541111	8.326512992984863		1.9108834988158865	2.791143335164649				10.449957732928308				10.449957732928308	yqiA	27.0	0	TTC	F	False		249.0
3177445	-	0.687647341377642		0.2551203246946785		0.5589556344743548	2.7834829448445206				5.3192869922875605				5.3192869922875605	nudF	464.0	2	GGT	G	False		120.0
3176036	-	0.9058870050064748		1.85370429885288		1.082334741648295	2.5015285203723137				5.512529650450556				5.512529650450556	cpdA	796.0	1	TTC	F	False		231.0
3177329	-	0.5582165559802299		9.803018436815828		1.2302954256525347					5.5141822832507525				9.803018436815828	nudF	580.0	1	TTG	L	False		119.0
3177206	-	0.2932620547115755		5.3288941863622							5.155536441775506				5.3288941863622	yqiB	73.0	1	TTG	L	False		80.0
3177131	-	1.3831281496162493		2.7171022955447097		5.613073246606404					1.4024911703317888				5.613073246606404	yqiB	148.0	1	GTG	V	False		69.0
3177069	-	6.716872922002033		0.1890254472600668		0.2334782276981621	2.4008741872845563				0.7349890450579994				6.716872922002033	yqiB	210.0	0	TGG	W	False		130.0
3177047	-	3.585037258090205		1.6174960967008565		9.344730645534051	4.880696608107689				5.292505024116074				9.344730645534051	yqiB	232.0	1	GTG	V	False		136.0
3177043	-	-0.8476454928318614		0.4355978753185509		1.4910642060776809	6.166681359813902				2.317767538185904				6.166681359813902	yqiB	236.0	2	CGT	R	False		153.0
3176988	-	5.63071374021943	0.7973757319763194	2.531469451001641		6.123334012710044	1.9132120008980085				2.203914421304361				6.123334012710044	yqiB	291.0	0	TTC	F	False		243.0
3176864	-	5.114756318397757	0.4095837480393103	1.1153822817007109	-0.2648674301970159	3.784497936217528	3.551778516469025		-1.0703127319156591		2.080807188901989			-0.0904851909453932	5.114756318397757	yqiB	415.0	1	GTT	V	False		578.0
3176709	-	0.8729052664459647	0.5707655287811284	3.563635606827949	6.680171986136774	2.2493906911824872	3.91340529920638		8.262887081541736		2.378277597478962	2.123402668153389			8.262887081541736	cpdA	123.0	0	TAC	Y	False		354.0
3176565	-	1.6683102672298489	0.5075647261379697	1.2407800123335406		5.210895001085961	3.167695621559536		1.4801970648612812		1.8142564497646096	1.2471966337321103			5.210895001085961	cpdA	267.0	0	TGG	W	False		323.0
3176506	-	1.2345579315269664	1.936323630090348	0.9772966490551428		2.400256043627637	3.970637032886604		2.9817406587009936		2.087239311255723	-0.3711957159531676		5.749919934878507	5.749919934878507	cpdA	326.0	2	GGT	G	False		486.0
3176453	-	2.82378009215753	-0.7965009274064846	2.547913340040421		6.91249602783872	2.31002958588772		1.0036734559065366		1.3652562539086108	0.069606648315056		0.3817382207452583	6.91249602783872	cpdA	379.0	1	CTG	L	False		501.0
3176408	-	5.026401718677374	-0.7378154558361731	4.610263154714524		1.9768150791651176	2.061983167062801		3.3833643716786868		2.3731595761426094	5.404498428257674		-0.0153241193093516	5.404498428257674	cpdA	424.0	1	TTT	F	False		428.0
3176397	-	0.3010042933369469	-0.7205244685531007	2.0200654026243203		1.2546884352544208	-0.0272680157011063		0.7526004687197487		1.1690697856535668	1.1846049799390832		5.530301240070917	5.530301240070917	cpdA	435.0	0	TGG	W	False		411.0
3176313	-	0.4356010606096591	-0.7372166280437754	3.3690439071635168		2.297775273411508	5.725220968049555		1.6518541205632364		3.510882781516973	-0.4248901329013278		2.011942863276392	5.725220968049555	cpdA	519.0	0	TGG	W	False		462.0
3176222	-	1.6683225703703577	0.1108503893597431	2.423338691521428		3.0050503440080614	3.1585249800250503		2.711508089214356		4.447743987325873	5.229361482188379			5.229361482188379	cpdA	610.0	1	ATT	I	False		304.0
3176080	-	2.4336288361738347	0.3794733192202055	3.1065942533953965		7.155473003797476	7.639274026293737		1.719011474917281		1.100390881925305			-0.2147312508380076	7.639274026293737	cpdA	752.0	2	GAT	D	False		237.0
3211279	+	2.4999088177663054	-0.0326791231684386	3.3059701216374946		3.571161686515387	3.0906868108558823		3.9996474589128734	0.8885461516913051	2.426692503643289	5.212485836091011		3.848834935910744	5.212485836091011	dnaG	171.0	0	TTT	F	False		678.0
3212288	+	4.90791994273829	0.2623138059240418	1.0226605272310494		2.333298245201979	0.6550922323255647		2.0502672120012964		1.2521758066945232	5.307846705985873			5.307846705985873	dnaG	1180.0	1	CTG	L	False		333.0
3211512	+	4.1508005839962845	0.6155084662998851	3.866940233082371		6.007392407069481	1.3990960166718638		1.4491231834595648	1.8142601428953349	2.022448771084011	3.0715823758709693		1.94995551270871	6.007392407069481	dnaG	404.0	2	GTT	V	False		640.0
3296052	+	3.229147570882584	0.6106401198187058	5.4618925175389		1.839411616151933	1.1892643398851774				3.6069907207810585				5.4618925175389	diaA	242.0	2	ACT	T	False		226.0
3296731	+	4.084364167836413		6.377302668059805		2.492018134241253	5.570644546185388				2.0769510081357425				6.377302668059805	yraP	321.0	0	TAT	Y	False		155.0
3296655	+	0.1633184800115437		4.249611462954857		1.5829835965520105	-1.003629225582226				5.353502839493168				5.353502839493168	yraP	245.0	2	GTT	V	False		182.0
3296622	+	3.586289540237757	3.600945011972984	3.423256929769326		3.0706234266890853	2.873826107971201				5.284765655890204				5.284765655890204	yraP	212.0	2	AAT	N	False		176.0
3296550	+	3.595974549307159		11.728540431185245		1.342862125657206	2.769228689357833				2.433230817977268				11.728540431185245	yraP	140.0	2	GAT	D	False		164.0
3296266	+	5.339298476072842	0.5580640851321246	2.4812131593999287		3.747441594565829	4.528506986430092				4.879045689635893				5.339298476072842	diaA	456.0	0	TTG	L	False		213.0
3296217	+	5.082261492658844		5.2308177308203465		0.1761766889135699	1.4920331927588597				4.243996398444776				5.2308177308203465	diaA	407.0	2	GAT	D	False		165.0
3296147	+	3.2019132095418907		4.065494678534188		1.812286849440511	2.363747905851579				5.02245035141108				5.02245035141108	diaA	337.0	1	TTG	L	False		154.0
3296076	+	5.141596279931382	2.011807777577699	0.5669817440703095		0.5278711776696513	3.559097479607982				2.060269370634669				5.141596279931382	diaA	266.0	2	ATT	I	False		214.0
3295986	+	5.717557061298014		0.7072655567091927		1.741388791725309	2.1397361201031906				1.2783388299779326				5.717557061298014	diaA	176.0	2	TTT	F	False		163.0
3294888	+	8.262394435716821		3.973749048705295		0.6713004828887604	6.240918021474075				4.859805779663313				8.262394435716821	lpoA	1487.0	2	GCT	A	False		129.0
3295703	+	0.9910267501930212		1.6042906928048444		5.6411162828249415									5.6411162828249415	yraN	308.0	2	TTT	F	False		111.0
3295702	+	-0.0573985789122666		6.398327120962419		1.996066595572426									6.398327120962419	yraN	307.0	1	TTT	F	False		111.0
3295609	+	-0.7780780201274198									6.017927252988351				6.017927252988351	yraN	214.0	1	CTT	L	False		62.0
3295506	+	1.084740669805516		5.539794714023868		0.8287590330083747					3.2702033237192936				5.539794714023868	yraN	111.0	0	TTT	F	False		102.0
3295278	+	2.877313029100786		2.540040546960653		5.847202132697673	0.5076205721853588				0.3040818202797687				5.847202132697673	lpoA	1877.0	2	GAT	D	False		143.0
3295250	+	1.1156940688319288		5.055208976286953		2.573424078043058	1.1887058941714992				3.0212897062946				5.055208976286953	lpoA	1849.0	1	CTG	L	False		147.0
3295232	+	3.9016690765278654		1.2279453690419355		0.1821731675210661	5.857032317119768				2.0854639440671043				5.857032317119768	lpoA	1831.0	1	GTG	V	False		151.0
3295089	+	1.4876544452945744		2.4852559372005056		5.588457030285368	4.410656181733849				6.002033007082059				6.002033007082059	lpoA	1688.0	2	GGT	G	False		112.0
3296842	+	0.3725401014221558		6.175862058593402		2.575292303777081	3.1032710756368043				2.013381315951736				6.175862058593402	yraP	432.0	0	TCC	S	False		158.0
3296878	+	-0.2733062457290543		5.618305299326271		3.1505276088647176	1.7936177602536316				1.0428668848877796				5.618305299326271	yraP	468.0	0	TTC	F	False		139.0
3296974	+	1.2019559351902354		2.726568362588403		5.177169054273929					0.0049335966409307				5.177169054273929	yraP	564.0	0	TTT	F	False		86.0
3296994	+	0.3498862417495222		6.105557377777833							2.087292322829248				6.105557377777833	yraP	586.0	UTR3	-	-	False		70.0
3305135	-	5.265688796070034		3.707954165196819		0.4715407237207011									5.265688796070034	mtr	681.0	0	TGT	C	False		51.0
3305000	-	0.7200034083082247		5.615338995290669		0.1396058115126027									5.615338995290669	mtr	816.0	0	TTA	L	False		53.0
3304878	-	0.636469662760066		5.96705793289721		4.342747743988102									5.96705793289721	mtr	938.0	2	TTT	F	False		59.0
3301360	-	0.3327135453169422				5.329946320693965									5.329946320693965	yhbT	-85.0	UTR5	-	-	False		86.0
3301322	-	-0.1576220812478201				5.1577663263576055	-0.2936775297020543				1.5036896933699937				5.1577663263576055	yhbT	-47.0	UTR5	-	-	False		134.0
3301320	-	7.436841216230643				3.049823470442067	4.557091459874084				2.3631375588371184				7.436841216230643	yhbT	-45.0	UTR5	-	-	False		160.0
3300893	-	3.579538400045508		1.1184352851355766		1.2335720416707394	5.043755884301732				2.1048988975922747				5.043755884301732	yhbT	382.0	1	GTG	V	False		249.0
3300582	-	5.021901221488133	3.3782696695175427	0.9322092787192712		3.850512527208116	3.365572425010236				4.235279021645586				5.021901221488133	yhbS	175.0	1	TTT	F	False		262.0
3300495	-	3.024166431097667	1.8687446167612247	1.0405439896240647		4.592772538789976	5.324715807046451				1.96122465090344				5.324715807046451	yhbS	262.0	1	CTG	L	False		240.0
3300445	-	0.0392973263890811		1.6039719352663049		1.5478205853635087	1.638890588604475				6.695602008563976				6.695602008563976	yhbS	312.0	0	TAT	Y	False		197.0
3300330	-	1.305950404185284	1.5634764155638203	5.711814314185114		3.575450184095839	0.6368601724862464				2.187793274068786				5.711814314185114	yhbS	427.0	1	GTA	V	False		182.0
3298054	-	2.1317397990935696		1.1121527914605178		5.337029624211676					0.7940055545690287				5.337029624211676	yraQ	83.0	2	GGT	G	False		120.0
3298029	-	2.044040832844842		2.755833260723142		-0.9524155129048616	6.918541301780843				0.1745681546905224				6.918541301780843	yraQ	108.0	0	TAC	Y	False		130.0
3297642	-	-0.8289276868722123				5.010459869140649					-0.4567419262717326				5.010459869140649	yraQ	495.0	0	TTT	F	False		107.0
3297491	-	5.998933647273131				2.8643723494233786									5.998933647273131	yraQ	646.0	1	TTT	F	False		96.0
3297393	-	6.904168982970591				2.053505297834924					4.4714205849310185				6.904168982970591	yraQ	744.0	0	TTA	L	False		101.0
3297376	-	1.7350552344714176				-0.7948281577556776					6.03704521673				6.03704521673	yraQ	761.0	2	GAT	D	False		102.0
3294948	+	-0.0147103368490932		5.680723498730293		4.732936473319574					0.2351100358992977				5.680723498730293	lpoA	1547.0	2	AAT	N	False		107.0
3294885	+	0.6305926250944657		4.861742051811633		1.4057203823803788	3.929293423991088				5.578121833753925				5.578121833753925	lpoA	1484.0	2	ATT	I	False		132.0
3305276	-	1.2740371783065505		6.715430272537892		0.5719071148265915									6.715430272537892	mtr	540.0	0	TTC	F	False		88.0
3278254	-	1.882649999721452	2.190489425052292	5.588127874404058		1.1851020457283945	2.897064186351761				0.8747333088582361			0.3135364762434584	5.588127874404058	agaR	410.0	2	GGT	G	False		381.0
3292764	-	5.040221023963694		0.523960810207337		4.928990594537801					0.8542077181961599				5.040221023963694	rsmI	570.0	0	TAC	Y	False		95.0
3292610	-	5.535760368471784		0.4846617694521389		1.4986652352531065					2.916059217599021				5.535760368471784	rsmI	724.0	1	TTA	L	False		78.0
3278663	-	4.480861159244698				4.137775911250224	5.74031169846473				-0.3676530991344146				5.74031169846473	agaR	1.0	1	ATG	M	False		126.0
3278501	-	0.7745600651883835		1.7316054930461378		6.418672425081796	0.8793733915382266				-0.7835002352445413				6.418672425081796	agaR	163.0	1	CTG	L	False		110.0
3278480	-	2.3966904944883387				5.914405605128197					0.3369963910413163				5.914405605128197	agaR	184.0	1	GTG	V	False		84.0
3278476	-	1.2536782816144454				0.2863723914377654					5.273377596099133				5.273377596099133	agaR	188.0	2	CGT	R	False		84.0
3278424	-	5.962181645928913		0.2492094705023158		-0.2931161966619324					-0.0647634752405246				5.962181645928913	agaR	240.0	0	TCA	S	False		95.0
3278269	-	3.0745898445247466	1.2780423412971924	1.983265753660293		4.054320248546051	5.40708528345643				2.374475582124954				5.40708528345643	agaR	395.0	2	ATT	I	False		353.0
3278170	-	3.868146465379197	0.6233501594742028	3.157133825800884		-0.3206038818349109	5.152818291771277				1.7501114927222248			3.0483186997088008	5.152818291771277	agaR	494.0	2	TCT	S	False		252.0
3294879	+	1.4403101904023583		2.836142840061002		6.784942001843859	1.109214152527279				3.5471749267625072				6.784942001843859	lpoA	1478.0	2	TCT	S	False		133.0
3278169	-	6.402811657868896	1.998857111506467	4.780041100454335		3.8827637347411335	5.835366836481638				2.9685613737051235			2.185410297260832	6.402811657868896	agaR	495.0	0	TTT	F	False		251.0
3278166	-	0.8923006400456988	4.881477405053818	2.3726805712231225		3.0315200337981576	3.5545135834389594				2.7000056267870143			5.918278128801671	5.918278128801671	agaR	498.0	0	TAC	Y	False		245.0
3277993	-	0.511766315719159	1.5442538075932035	5.571187242981116		2.462002584842995	3.124023895025384				1.8004975758275947				5.571187242981116	agaR	671.0	2	AGT	S	False		140.0
3277339	+	6.4713262921952985													6.4713262921952985	yhaV	1.0	1	ATG	M	False		52.0
3258270	-	1.048033690354013				5.0852812041901885					1.949278098559712				5.0852812041901885	tdcG	1378.0	UTR3	-	-	False		140.0
3258265	-	7.618521485662894				-0.2252404361179934					0.6072844398225778				7.618521485662894	tdcG	1383.0	UTR3	-	-	False		140.0
3257971	-	1.9729835510373857									6.130418235984278				6.130418235984278	yhaO	38.0	2	GCT	A	False		63.0
3257822	-	-0.8132441011462949				5.639662767924108					1.0596144753158263				5.639662767924108	yhaO	187.0	1	ATG	M	False		98.0
3292960	-	-0.8366357378537534		2.122564685689269		0.2381758465054029					5.941028971342586				5.941028971342586	rsmI	374.0	2	GCT	A	False		89.0
3293069	-	0.8070691009287292		2.8371946842924323		5.376472400116732					0.8588731421491544				5.376472400116732	rsmI	265.0	1	CTG	L	False		106.0
3293241	-	6.04122093330177		3.0051578279950912		0.9151344132832429	2.2472622849588406				2.142734205098537				6.04122093330177	rsmI	93.0	0	TTA	L	False		102.0
3293425	+	8.411385469964012				4.686243280413491	4.143694509568394				-0.3258561893259653				8.411385469964012	lpoA	24.0	0	TTG	L	False		132.0
3294756	+	0.8697956671643066		2.2793898192378443		-0.0402042200564172	5.35295585014055				2.706416863017379				5.35295585014055	lpoA	1355.0	2	AGT	S	False		100.0
3294658	+	7.160951573823457		2.631651847793289		-0.9508857215145526	0.9935659065275556				3.311148736430044				7.160951573823457	lpoA	1257.0	0	TGT	C	False		115.0
3294563	+	5.008233467520823		2.8450979736220345		3.150453739372546	3.3213611069662647				3.095889593331894				5.008233467520823	lpoA	1162.0	1	CTG	L	False		165.0
3294481	+	0.0701756589963919		3.003913895989193		2.8022094714309573					6.403559268321247				6.403559268321247	lpoA	1080.0	0	TAC	Y	False		99.0
3294473	+	4.202409630182249		1.9955925262078824		6.406728364907361					2.724362472731013				6.406728364907361	lpoA	1072.0	1	CTG	L	False		100.0
3294375	+	1.289977636694814		6.648292548800256		1.241920488414417	0.1221508422329608				2.371418782960672				6.648292548800256	lpoA	974.0	2	GAT	D	False		85.0
3294345	+	5.119084995980304		1.4659509476614527		0.923179937953916	3.184153726103109				2.8796312475541863				5.119084995980304	lpoA	944.0	2	GTT	V	False		85.0
3294335	+	5.083541654918932		1.6404977639754688		3.7446508549423294	3.2304864398788573				4.228660778069016				5.083541654918932	lpoA	934.0	1	GTG	V	False		90.0
3294212	+	2.795275210395136		1.4654251430083105		0.2473875082916531	5.297525907223571				1.1429383406172993				5.297525907223571	lpoA	811.0	1	GTA	V	False		146.0
3294194	+	2.121320343559643		1.5652416665231697		1.6630085007837387	7.054023931502134				2.8443610330780484				7.054023931502134	lpoA	793.0	1	CTG	L	False		142.0
3294188	+	2.2751858359780845		3.042016420652943		0.4798279434419862	7.6997895154608145				2.1111684455114568				7.6997895154608145	lpoA	787.0	1	TTG	L	False		139.0
3293922	+	5.125307167141586		1.0885415725897325		1.3074525365498502					2.698791394777581				5.125307167141586	lpoA	521.0	2	ATT	I	False		99.0
3293781	+	1.8604219152602024		2.3498470607636293		0.5171819831040293	5.3448790552899625				2.441118527791148				5.3448790552899625	lpoA	380.0	2	CCT	P	False		115.0
3293654	+	1.9645451766258808				-0.218659056614848	0.992702199109249				5.507253162017463				5.507253162017463	lpoA	253.0	1	TTG	L	False		118.0
3293483	-	0.0457312822439237		2.6794565082283346		6.943469595711512					-0.289534045459279				6.943469595711512	rsmI	-149.0	UTR5	-	-	False		107.0
3293470	+	2.238908632438309		1.6345417569515366		0.6975629424571219	0.1143207005050366				5.445111228241007				5.445111228241007	lpoA	69.0	0	TTC	F	False		143.0
3293426	+	5.328482033226816				0.415535583035588	4.767612009868426				2.0784834514481765				5.328482033226816	lpoA	25.0	1	TTG	L	False		133.0
3305224	-	2.147523303539935		2.3901599273414407		6.87960201886194									6.87960201886194	mtr	592.0	1	CTG	L	False		60.0
3305501	-	6.962578790116092		2.277148364339417		2.939230936536548									6.962578790116092	mtr	315.0	0	TAT	Y	False		101.0
3211587	+	0.8520849723733729	-0.904450136869619	2.528985682066454		1.827118736019796	2.550329626858279		5.616975944444574	-0.0339766755433084	2.4826433103422025	1.0234737793124475		1.3627443793118383	5.616975944444574	dnaG	479.0	2	TTT	F	False		601.0
3309691	-	2.5477590516770303	0.149309344952022	3.83898779375869	3.1710576879400767	3.899943426901517	3.6729716077370673	2.1440680128965	4.035240225731994	3.894410648309278	5.36468234475958	3.653172990283001	0.3008403420723733	2.787325303023091	5.36468234475958	pnp	1476.0	0	TTC	F	False		3084.0
3310254	-	4.142320469282239	2.227770653718005	4.648145309618441	3.1645112193783493	4.305753361385516	4.34712634346418	3.61692320508992	4.987320497859698	4.7443904599846265	4.0060476468244754	3.7552485181305215	5.3392849772442	3.5600518948417643	5.3392849772442	pnp	913.0	1	GTT	V	False		3231.0
3310170	-	0.6718542728526864	1.2596222853865553	2.490557700985857	0.3199709967019554	1.461199426645026	2.06030845622043	5.739382316552834	2.5990101613671555	1.6855086458522857	1.924449143345988	1.5243589591701885	1.6230794061443752	2.6112446327759145	5.739382316552834	pnp	997.0	1	GTG	V	False		2924.0
3310036	-	4.440156105405248	-0.1454723480232708	5.638345537899944	1.1688422618937169	2.117922511737119	3.416924061216126	2.8473594487504896	2.964932435715159	4.419561914619991	4.893528027034255	5.8770241307550855	9.586740325163282	5.324841888902419	9.586740325163282	pnp	1131.0	0	TTC	F	False		2098.0
3310030	-	3.921823414142543	3.394017673535572	3.528819745898208	3.44349321132497	3.755566558584879	4.219097274665174	0.4530509252818111	2.034383774965162	1.856863249121433	4.940480792808161	6.819713542753963	3.713549536033713	1.2411960845296195	6.819713542753963	pnp	1137.0	0	TAC	Y	False		2093.0
3310015	-	4.753292240962637	3.7666562790761935	5.240742796851691	0.8357345780192066	2.673853230490315	2.8291577620862167	1.15136515137404	4.51401470679533	0.7373432106850926	3.173750850079712	2.327691495868139	1.5678190271916614	0.8984526887663307	5.240742796851691	pnp	1152.0	0	TAC	Y	False		1864.0
3309854	-	4.044850726528936	0.2670458533681725	2.639592906475783	-0.7046422272665473	5.116345582458632	3.3152368408603587	1.2627446845764043	2.6151811281867747	1.4077985166363198	4.115582573974807	2.3886213122624214	1.599695736646897	0.8409815221923687	5.116345582458632	pnp	1313.0	2	TCT	S	False		2715.0
3309771	-	2.44325821754445	1.7842602097329645	2.206971019576604	1.5395248807770807	4.254914696949417	3.3401708532564305	3.1972677518738384	1.933852395617743	5.152078128828067	2.943517675162949	2.367623591721443	1.903087703076901	2.421597466674182	5.152078128828067	pnp	1396.0	1	ATG	M	False		3187.0
3309741	-	1.9759836628251888	0.5593691497347308	2.5018898035590182	0.8101852825126213	1.7573368113442664	1.6709440813911665	6.002012424258438	2.27453816412703	3.1558704437118217	1.7775277859642145	1.8920902064051808	1.0469684172030362	2.2117449309736483	6.002012424258438	pnp	1426.0	1	GTT	V	False		3265.0
3309629	-	3.26809869554382	3.514393789912119	4.401281210208263	1.833756550502002	2.6152848104508006	4.889581887567164	6.84022586057363	3.1179939198578897	2.71076535176921	3.842676645132252	4.916265402403144	3.809544809740325	5.775194760644656	6.84022586057363	pnp	1538.0	2	GGT	G	False		2957.0
3308899	-	2.701083784925435	-0.4882149779298312	3.2334437435257803	0.6767931937015085	1.32415900699331	1.8547927308529064	9.779768468368149	2.2241463809670385	1.229952519223396	1.977620222583504	2.510070963140409	-0.6052438650350591	4.362361428178541	9.779768468368149	nlpI	24.0	0	TTC	F	False		2035.0
3309558	-	4.098599532759954	1.438023390981915	4.169327896549314	0.6683052528061274	4.32104012874532	3.5195965692468274	3.209125470477133	2.971143724096656	4.665294913198152	3.584278374481411	6.395495720702735	1.63975626459674	4.705176763776497	6.395495720702735	pnp	1609.0	1	ATG	M	False		3100.0
3309521	-	5.298506576809391	4.572522582737763	4.495892378900212	4.827726101617276	5.331578847496407	4.803105963834862	2.0847697939388903	5.931726912522097	3.750889900859709	4.7407427508802185	4.628665636651856	2.9342614705956755	8.215324849803428	8.215324849803428	pnp	1646.0	2	TCT	S	False		2955.0
3309448	-	2.328082333435636	1.0978119729218272	2.486329925104765	4.05441057715798	3.2926790277615163	1.4835021050203865	4.31084575017739	2.726018795241042	0.5577110437157651	2.319610348733708	1.8857465273683087	3.535846233862992	6.28214046390724	6.28214046390724	pnp	1719.0	0	TCT	S	False		2516.0
3309446	-	5.202179575840308	5.259810381798797	7.731002919337969	3.175423707006108	8.418019841201556	3.6323317944728326	0.521228910478254	4.989863237679217	6.780457171379472	5.990550231526637	7.928758679295085	2.81574584028696	6.521824143370777	8.418019841201556	pnp	1721.0	2	TCT	S	False		2526.0
3309342	-	3.491877057796077	1.3254074881729896	4.427923546659781	6.026677985944009	4.462269006357553	4.273485743155993	5.30513883809536	3.969749296688455	4.417481978961556	3.862142511125003	3.975801028469976	4.3299738025375465	4.376352576703111	6.026677985944009	pnp	1825.0	1	ATT	I	False		2956.0
3309256	-	4.563692460689375	1.7003535433669212	2.934109535584947	0.8720056724365445	4.501518575589843	5.675967716885281	3.7298840427945192	4.7645132814979245	5.106605446142772	4.850876231547129	1.909958144281845	2.8812896583587864	1.9432632690479947	5.675967716885281	pnp	1911.0	0	TTT	F	False		3064.0
3309165	-	4.328050225110052	2.2127509560465057	2.801321203932756	5.611338510177516	4.319126966207167	2.872785438314851	4.67524350840558	2.0175919460240888	3.5403649725077364	3.495697208500365	1.80992639226887	3.885012644827271	2.64158797402674	5.611338510177516	pnp	2002.0	1	ATG	M	False		2978.0
3308950	-	2.962632156933741	1.2934493458806544	5.1733345603077785	2.7255395994084006	3.3830575443476723	2.926078647567653	0.2479654495487775	2.190627165000304	6.226468045448209	3.4050955587446614	2.0010080436067685	3.1908209648156616	4.058363005455493	6.226468045448209	nlpI	-27.0	UTR5	-	-	False		1884.0
3310286	-	3.943141432178346	9.029498940333747	3.254732032315604	4.842224343676633	3.282668191890233	4.344212657089317	2.258259448907337	1.422445070314326	5.016279557916633	1.882857166185237	2.4648758088087392	0.2422861276041246	2.872966344635319	5.016279557916633	pnp	881.0	2	GGT	G	False		3219.0
3310477	-	2.3037898587904446	2.401551034626075	3.1394471754868607	2.6789111828205825	5.37845305383091	4.348219780312922	1.2876243374003646	2.1179266345417704	4.055744259939639	3.285352737279073	1.923686884711	1.925303488562968	2.337213201720335	5.37845305383091	pnp	690.0	0	TGG	W	False		2683.0
3310735	-	3.474039088971567	0.6589439920282868	3.1661683640509297	4.527540891360513	2.7046758913402296	2.519280607600345	5.042928398540118	1.732055321338419	1.767171530875283	3.6001791788848574	1.850988663912456	2.537187492960128	2.720497061184952	5.042928398540118	pnp	432.0	0	TTC	F	False		4011.0
3310939	-	6.228893146484528	3.38413910740423	6.913223784403345	4.743133769401776	6.282673497650844	4.990771168221663	2.9937824674195235	4.166183933685504	5.824875113715847	6.920714526749127	9.048603282912287	4.268577928503687	5.612985612169754	9.048603282912287	pnp	228.0	0	TTC	F	False		3269.0
3312182	-	1.5695843211125902	-0.6278845485295245	2.25837837103142	3.1980005572660857	3.366068507271786	2.3059315500767634	0.5148380145754359	3.749718908032595	1.671159537605429	3.588340924202949		6.228198716061561	3.0007217712701326	6.228198716061561	truB	594.0	0	TAC	Y	False		1105.0
3312148	-	2.794910634055773	0.0181910372282597	4.452629988553126	3.5892553661394446	3.6076161869141807	2.520252744537576	0.2351100358992978	7.049127304068983	2.6541815757896634	3.0774903433381846		1.2023410267953576	1.683284972497476	7.049127304068983	truB	628.0	1	GTT	V	False		1027.0
3312055	-	1.374222212049938	0.0058724857013001	2.292189584674732	0.8162274556160168	2.149594044998312	3.173369230148737	0.264815853998351	0.4783334180721126	2.557332504275971	1.6516637593602983		6.352691390118772	0.2818224767284091	6.352691390118772	truB	721.0	1	CTG	L	False		1057.0
3312016	-	1.496888616988065	1.4677208586731991	0.2028315203788585	0.6207239932941601	0.2180917391109021	1.3733244220470482	3.0907800052123933	1.5775575370823816	0.4537259256929322	0.370894709631073		5.546218399818321	3.0082492127413287	5.546218399818321	truB	760.0	1	GTG	V	False		1166.0
3311990	-	0.6059060109621703	2.0578783583006035	0.7699366727101887	6.579757238498814	2.131100583255939	1.387836439383525	-0.2535603002811841	1.656920864977096	1.7161828184767285	0.430592560042133		-0.779567630058085	1.070184422995769	6.579757238498814	truB	786.0	0	TAC	Y	False		1063.0
3311964	-	2.1668563697849987	2.796168062851844	5.7802639499981705	0.3330836092903763	1.595616686178725	5.201618509961271		3.0451524775707925	1.8580611542810048	3.385008353289752		-0.7989354619369613	0.3099634727783328	5.7802639499981705	truB	812.0	2	CGT	R	False		958.0
3311938	-	0.7905918328977275	1.3845046713266422	1.2333627661329976	-0.6892940405078379	1.542722498409503	1.8111221124581864	3.426273263057028	1.520213217167514	2.777895992809368	1.0411561780938914		6.751550523053119	1.5954364965612502	6.751550523053119	truB	838.0	1	CTG	L	False		904.0
3311906	-	0.45340740320531	-0.0875503341015923	5.703644612972004	2.524689777096033	2.5295064244862315	6.011241854624565	0.8003778185022575	1.7669749818000182	-0.776646479041062	2.959052231853092		1.57337596392519	6.635696465235144	6.635696465235144	truB	870.0	0	TTT	F	False		802.0
3311615	-	6.728549915040974	1.343271590974638	8.204979484146676	6.945083122110265	5.003011804591902	6.229869615594232	6.667334141615126	6.248623519504339	5.071856834822361	6.774826778000502	7.862465389009347	5.633461657888882	6.536351829395355	8.204979484146676	rpsO	68.0	2	GGT	G	False		20587.0
3311598	-	2.687867049125196	1.6905438035404607	4.061551649790382	4.329976854644329	2.3593532622467857	1.8497632571197085	5.488413942207844	3.9907225916274633	2.5287422726103688	3.011948029668455	3.3044715377189284	5.37052016416916	4.227814356988922	5.488413942207844	rpsO	85.0	1	GTA	V	False		21385.0
3311329	-	2.153305050390319	0.3718287376121066	2.735914550536345	1.0736095493974291	1.8777152530343275	2.5834383498031026	6.954745693790525	1.7354232589193936	3.2633986658180936	2.9280028962580795	4.0463168362625055	1.102531407401922	2.333156359766057	6.954745693790525	rpsO	354.0	UTR3	-	-	False		2090.0
3311326	-	2.6468166623763945	7.223763626707703	2.386778860565205	5.995302117893723	2.4103165434973906	3.1200257466525985	-0.6707918243356019	2.389689885726863	2.902070155116699	1.3893696935538755	1.507819038970907	0.028467923688858	1.340976015552385	5.995302117893723	rpsO	357.0	UTR3	-	-	False		2090.0
3311194	-	3.3194960828280458	2.699243726175768	0.3104910270191706	0.2718839431999527	5.948461032962141	3.907415720697749	0.3395380467262638	-0.0501682274933714	3.311568999266476	1.052351546207842	0.5591985842395996	0.7487096676464674	0.5272096459935165	5.948461032962141	pnp	-27.0	UTR5	-	-	False		4269.0
3311174	-	1.1961976888100785	1.5857188380285907	6.678788476884147	9.716580690089994	1.9384445208974288	2.0358943370415723	5.1926518396431804	4.923753552892102	1.565665018622447	5.922469003773868	6.204219894307024	4.545512016392864	4.898154647012855	9.716580690089994	pnp	-7.0	UTR5	-	-	False		4269.0
3311171	-	1.3929288497196106	0.8297438074136212	4.797589170326373	10.31167784398539	1.4810646784162451	1.4080765373235171	4.5054809639251285	4.923753552892102	1.7058523585825751	3.935430154975526	3.895964924595919	2.689828156366506	7.050076901826707	10.31167784398539	pnp	-4.0	UTR5	-	-	False		4269.0
3311060	-	1.4788041818707534	1.3136714959212097	3.505104686771362	5.69615488603069	2.858873676905373	2.783991634933204	0.0628504848550849	3.3550408696894527	2.7730095698668653	3.544086169905157	5.041322094399357	3.165139903942452	1.3792026751765465	5.69615488603069	pnp	107.0	2	GAT	D	False		4157.0
3311002	-	3.259269490495716	0.8517163130836911	5.043369546397676	7.730387780888543	2.956097410221409	2.421830474363237	-0.2059601888170027	2.6121981885113046	1.564528728059302	3.537991428728318	2.286515692970396	0.5651328558267373	2.753818301835588	7.730387780888543	pnp	165.0	0	TTC	F	False		3883.0
3308915	-	4.146822824058212	4.988182643092769	1.9281365772687284	0.2045375198422762	6.083345220814468	5.7756380541243	4.8293236307031	3.182985404205614	6.216549741912394	4.212151519475141	2.1364360157378424	2.191525864701825	1.9977506486246768	6.216549741912394	nlpI	8.0	2	CCT	P	False		1938.0
3308858	-	2.278644707422028	-0.076233201663037	3.054006497923954	1.6753056175686172	1.6784973921567798	3.801853607931996	0.8156987993186839	2.668399440359712	1.568162046462216	5.306745985622247	4.264517553345811	1.0536334194108246	1.387178551764657	5.306745985622247	nlpI	65.0	2	ACT	T	False		1832.0
3305635	-	5.390816610942116				1.3993222005289985									5.390816610942116	mtr	181.0	1	ATG	M	False		88.0
3306960	-	1.9522192428050047	-0.1916357092561186	5.932927858699279	1.0518643930894498	5.455630314646043	3.914030240865556	2.5681783292810816	4.273021715542943	4.356814008091143	4.971383904401366	4.850780994182805	3.7440595910230825	3.875705829433703	5.932927858699279	deaD	899.0	2	ATT	I	False		2790.0
3307317	-	1.966974838766764	1.181537359672563	2.071386114862265	1.3537751006039949	1.80182199647316	1.7045690126471658	1.8116106563373824	1.8873297045690487	2.001360210375445	1.517347075740313	0.9222645988228232	1.1120258366158269	5.047075927591056	5.047075927591056	deaD	542.0	2	CAT	H	False		3417.0
3307299	-	4.198730458287528	0.2729512493543541	5.593097127187352	1.335574659641304	3.750178144193828	4.461071977141078	5.675820721106471	6.304757179409528	3.916172085659421	4.866252711085108	4.6946374731628335	1.4520271229049109	5.908275213567998	6.304757179409528	deaD	560.0	2	TCT	S	False		3331.0
3307279	-	4.273683436634832	1.6850521393498323	2.62327161741478	2.77732224483396	4.021766588605932	4.573611813125021	7.028086803899953	3.1795193621087	3.439725913628477	4.997698684274632	3.1072062584687425	2.9249618865589904	3.278314243258872	7.028086803899953	deaD	580.0	1	ATT	I	False		3004.0
3307190	-	2.4709608984934386	3.658330836753274	2.744815915398945	1.2184969131661236	2.5977019483531065	4.372473573980536	5.139340516898231	1.9796791827075848	3.75148383133477	2.587489622388636	2.137721549528164	1.229120183607125	2.5757357199111546	5.139340516898231	deaD	669.0	0	TAC	Y	False		2631.0
3307113	-	1.983725538321509	1.4163743722021127	2.879959582387339	0.5244151947849772	3.1641620558908667	3.2786079823990746	1.313095591936116	2.80751592809871	2.268396232546501	2.624788132556909	3.014486574176238	5.4009067694616455	1.9754575663229657	5.4009067694616455	deaD	746.0	2	ATT	I	False		3217.0
3307109	-	2.14825860064364	2.342828797891996	3.200137839361648	1.668097506644164	4.574294867001208	3.4821130315868967	1.8512784501528048	2.614305851024185	2.904265707715813	2.939458606634125	1.7676114782548455	-0.9806086654914224	7.096212478593455	7.096212478593455	deaD	750.0	0	TTC	F	False		3293.0
3307052	-	4.152408824765975	3.249704124696196	6.753907196522426	4.594026015054205	6.379453858819608	4.917589933964921	3.7949467739782734	4.806143042609769	2.171458786675411	5.578222883020399	7.288935523215465	3.121284093841378	4.293161770527854	7.288935523215465	deaD	807.0	0	TAC	Y	False		3041.0
3306997	-	5.289107838793007	2.262487875447857	5.363390436346542	3.0633968026553213	3.57194583377706	5.35010926932904	0.829142019481193	3.935431071978965	4.444156437647103	4.604713404281717	4.103659273364859	2.363069425812455	1.118121996837348	5.363390436346542	deaD	862.0	1	CTG	L	False		2933.0
3306781	-	4.553371480126083	4.424392770539486	4.175406372671788	4.28055566706872	3.5360389455214176	5.016804529131562	2.3651956288759366	4.458212828051683	4.041749397356039	3.909913849540465	5.025600203610025	1.6591526078874514	2.6952709653151734	5.025600203610025	deaD	1078.0	1	ATT	I	False		2017.0
3308793	-	4.081218527918027	1.5541947010592223	5.112183173668411	1.9144047231452903	5.472073846476362	4.348926854097606	5.43773368291056	4.4086431570945095	3.859494818122236	5.863708452864101	4.684080704516104	2.1976604647980915	5.085579758826169	5.863708452864101	nlpI	130.0	1	CTG	L	False		1912.0
3306701	-	2.313553352616462	0.3739137432070779	3.2994475193059927	2.849526345631161	4.237451865480439	3.7814919728086727	2.27261658158993	4.409391727986367	3.453320252882864	2.5816705574951366	3.841012932023128	5.492248291034255	2.305025474591889	5.492248291034255	deaD	1158.0	0	TTC	F	False		2776.0
3306661	-	5.7269721457210485	2.570197940626944	2.404476889831639	3.264302350294791	5.268120930194755	3.633652805426104	1.018036501303868	2.3263533330814825	2.258404853112181	2.8570453123240656	2.9505276800756843	0.8422384472925892	3.469437782629449	5.7269721457210485	deaD	1198.0	1	CTG	L	False		2867.0
3306544	-	1.7539508864745337	1.0534523838863108	1.7359058356337895	0.9040562537507144	1.526543893858734	2.2354537080191514	6.193335701942723	3.0093268703464338	1.8638744550399768	2.4225191816661367	0.747715342988924	0.53790228770761	1.9512792182888945	6.193335701942723	deaD	1315.0	1	ATC	I	False		2755.0
3306358	-	4.9680870274139854	0.2664282595870518	2.945025237796812	4.145240985572615	5.525298866502545	4.530921342365664	3.660940346220233	4.619773886377818	5.720960454775544	3.481045479340881	4.081980615415636	1.8255349795221785	6.238964138058123	6.238964138058123	deaD	1501.0	1	GTT	V	False		2668.0
3306342	-	3.280858878550273	1.924177782086372	2.7857551432007965	1.3398019180158052	4.031876264141351	4.708285389731304	2.1952917142901525	3.391172029013425	4.793679008781801	3.027146872623914	3.3647129392197948	6.10774156418493	2.6592319621794047	6.10774156418493	deaD	1517.0	2	GGT	G	False		2766.0
3306235	-	3.937553679312144	1.7006658543316735	4.381957904368485	4.274589516234961	3.5245403386889254	3.4155113061911755	4.478893847095147	3.80038956677972	5.058986099829872	3.6160228022935255	3.406544968686456	2.4616942842446865	3.721714079787713	5.058986099829872	deaD	1624.0	1	CTG	L	False		2252.0
3305976	-	3.538966878863695	4.8966161755135	3.04442819070708	3.6619756199627975	3.5745662723929814	1.794001434631341	6.601638895070427	3.3133869144581536	3.551002517820969	2.5767675291696936	2.422598715795333	4.973513158887815	1.9656315806774312	6.601638895070427	deaD	1883.0	2	GAT	D	False		1928.0
3305972	-	1.791032402191438	-0.1559684906200852	1.0141249530090697	0.5694983341920011	1.3583490207877766	1.4155926043777147	5.475454660816598	0.5485181830119702	1.5732214412451089	0.649353622181206	0.5829639926606431	0.895890696813258	0.4226532825546664	5.475454660816598	deaD	1887.0	0	TAA	*	False		1928.0
3307342	-	2.4770440797407693	0.406068889621078	0.3798193493290622	1.031134084640244	1.2072756935626832	0.8958147622298656	5.632503553012638	-0.3712312474112166	1.7414384616451737	1.7598495037533777	0.7472063356017762	-0.014319543478716	1.5026343150347403	5.632503553012638	deaD	517.0	1	ATT	I	False		3322.0
3307434	-	5.473803873325618	4.776818623477996	4.401342703769802	1.16551030255426	4.033722477866302	4.004758125294863	3.9530541825361776	4.559934608489085	5.338047231834012	3.670182574337795	3.1908041265519604	0.8895147209772664	3.3723394402864657	5.473803873325618	deaD	425.0	2	CGT	R	False		2696.0
3307441	-	8.553321757355153	5.906142365184523	4.879138075568154	1.4686997499764831	6.928694751757424	7.444185218885311	3.021707865674349	5.076637763533175	4.86072008013964	4.705263217012336	6.625808522367838	3.2132563587849474	0.6901296761826908	8.553321757355153	deaD	418.0	1	CTG	L	False		2626.0
3307495	-	1.6630756360764276	-0.3672825535754399	2.4741927809773747	2.138121483522579	1.753032413198233	2.281476437428588	-0.6264199243256954	1.7559118557445816	2.253491745655535	2.9606309457060886	0.6367709873336667	0.1521109746831797	5.404515830092332	5.404515830092332	deaD	364.0	1	CTG	L	False		2425.0
3308771	-	2.2730368232440603	0.4660369674292086	1.9923520572902813	0.2019040508596183	2.5867878132245985	3.788905562053544	5.147356369533046	1.0592650397220345	4.090524314576291	3.345442930703175	3.1767628571673407	2.607754621144524	3.913417424417045	5.147356369533046	nlpI	152.0	2	CTT	L	False		2011.0
3308708	-	1.8467241433361352	-0.284371034589556	2.8879356617023144	0.8372846150503991	2.366027084528883	2.523300458243558	3.729276612018378	0.8361158340323671	0.3853147193531434	2.470117955875793	5.782967987979873	0.7045362363849165	2.6786593588969785	5.782967987979873	nlpI	215.0	2	TAT	Y	False		2791.0
3308669	-	5.21234419272623	1.2819806147798165	2.92290587711401	-0.6359054457504166	4.335104877908691	3.864208898546085	-0.4505719634445337	2.9373207256414062	3.5888989979692667	2.3851954972160625	1.0759672502250754	0.4629417557589752	0.4597326144741973	5.21234419272623	nlpI	254.0	2	TTT	F	False		4120.0
3308640	-	5.02047886710393	1.9094859084923288	0.6974013943620821	1.7633134758500637	2.9333767377600486	3.295702008555374	1.3001483115621708	0.981581707971772	3.6146855600162207	1.5176545896683176	1.242613070132572	1.388912780256319	0.9409722311090928	5.02047886710393	nlpI	283.0	1	ATG	M	False		3675.0
3308569	-	4.346538134127711	10.783611351223849	1.3889669889849554	4.315263642757233	4.030952509976164	2.795561813585768	5.884323964783198	3.178473493729584	2.4356699802415727	3.1884429312474336	1.9488904668840603	3.960957483769524	5.804440519575847	5.884323964783198	nlpI	354.0	0	TTT	F	False		3359.0
3308419	-	3.1091358233905435	4.497140608487737	2.9350134250280537	4.058157013986762	3.3298263080271364	2.77504935769063	1.7846153088169905	2.69697354417679	3.2106659289034822	2.9502849561301305	2.666443476413205	0.7904306454193205	5.527022317971425	5.527022317971425	nlpI	504.0	0	TGG	W	False		3874.0
3308311	-	6.014471758950526	1.0718720488189395	6.033673334723222	7.650957944540836	4.9748779534371605	5.777712818067456	5.619814878215681	4.735599165325201	6.360957430706969	5.819836110556358	4.629928600981788	2.5726661853017827	3.150662828569014	7.650957944540836	nlpI	612.0	0	TTC	F	False		3026.0
3308249	-	4.485492610599263	2.102583300624547	5.273372754942781	3.2569895001328084	4.762167608721224	6.687223603553575	2.1177512730800774	3.5591201017558927	4.498920188340997	4.468630690313904	3.7869452849362695	4.327730791250153	1.8993108757858013	6.687223603553575	nlpI	674.0	2	GAT	D	False		3450.0
3308197	-	2.9619888377261527	1.1913386154142922	4.877360235488045	0.0313099081602459	2.9587262838017434	2.9217562780019715	2.927242150692357	4.027200816689751	2.832668296407931	3.4689357068189084	5.885988725649788	0.1634666111933077	3.201407330417998	5.885988725649788	nlpI	726.0	0	TAC	Y	False		3517.0
3308155	-	5.425652288859644	5.345093984312377	4.672409870619733	6.81821515978909	6.02350434402248	5.509103918210333	2.354981000887367	4.668342161333311	5.80725359939055	4.26679045966557	4.544870203166573	8.857675346886344	2.682333734905502	8.857675346886344	nlpI	768.0	0	TTC	F	False		3345.0
3308130	-	5.30033146957844	2.948270149032346	6.141963861853143	2.76472092617942	6.324636341897654	4.491964937874177	4.053921516106182	4.437599472934442	5.034141596453681	6.470105706315353	5.69920104421121	4.321691393070428	6.71260255081339	6.71260255081339	nlpI	793.0	1	GTT	V	False		3244.0
3308013	-	4.514079187246846	1.4995488721702483	2.762082744262375	1.6483225625838192	5.251030787596581	5.172593100716781	-0.1434257605262586	1.2805182309973309	4.743993545530901	3.193419673830134	2.46518226912948	-0.790780566303272	1.2273933106181114	5.251030787596581	nlpI	910.0	UTR3	-	-	False		3243.0
3308004	-	3.2670060927873954	1.239531682132602	4.398862798985837	2.220067530660047	5.831188118082151	5.414177625399972	0.9997304317622788	4.154760569351091	4.743993545530901	4.694880719293622	5.585604772566549	0.9494541985742624	1.2273933106181114	5.831188118082151	nlpI	919.0	UTR3	-	-	False		3243.0
3307972	-	2.150848076644684	1.7688192237639897	3.752654267761956	0.7149038918989661	2.1979159804663	1.7374409831819904	6.204747906571719	3.728745766238541	1.81740340423803	3.2807765363847614	2.908474614947293	4.774891488570447	4.117401356292653	6.204747906571719	yrbN	-40.0	UTR5	-	-	False		2861.0
3307865	-	4.221105748288898	1.1872230847664011	4.81667233031213	3.9779819546260367	3.958219289379483	3.905226661610923	1.1560050902930534	6.342053734767125	2.856970883321301	4.278417895293789	7.721731302467763	2.0378015810128	4.4391448699274045	7.721731302467763	yrbN	67.0	1	GTA	V	False		3027.0
3307850	-	4.816498508779306	0.5987439205799681	4.586444840922474	3.5943746532797	5.132506534647534	5.811083362772711	-0.1155357445916808	2.5268906932394315	3.896213418043693	3.994942489875848	1.2650261042445166	0.1081874429929902	3.131295870520154	5.811083362772711	deaD	9.0	0	TTC	F	False		2852.0
3307621	-	1.6582677150666787	1.7772943248646276	2.978167727227806	6.689340285008193	1.6335918921368122	0.3426053387447149	0.1511735069071855	2.5122685499768567	2.169875782268976	1.1295757402150477	2.4974467538170706	3.6540311168159736	5.531556548863527	6.689340285008193	deaD	238.0	1	CTG	L	False		1920.0
3257754	-	5.720732986079979				1.3842919872666517	2.566543321861399				3.99669532171387				5.720732986079979	yhaO	255.0	0	TTT	F	False		115.0
3257753	-	4.747013773130021				5.867341543824361	1.3337718577107				2.976262473616712				5.867341543824361	yhaO	256.0	1	TTT	F	False		117.0
3257750	-	2.8196372651779287				2.01392590690359	4.241749289094639				5.083587574674261				5.083587574674261	yhaO	259.0	1	ATT	I	False		120.0
3234953	-	4.919514815127623		-0.2023087041094767		5.964171543536077	2.6319509493136177				1.8274004841785407				5.964171543536077	rlmG	921.0	0	TTT	F	False		173.0
3235357	-	0.0873613497331852		5.520183666037953		3.069642153910829	0.5363669187487817				1.5072953601826515				5.520183666037953	rlmG	517.0	1	CTG	L	False		193.0
3235343	-	1.718625649001478		5.5451881469371695		1.614614867440721	3.849486489385502				3.4584218250980534				5.5451881469371695	rlmG	531.0	0	TTC	F	False		206.0
3235220	-	0.621996082937188	0.7053463466348627	1.8298100354863416		6.377038222723492	6.399625839629565				3.6440891179337926				6.399625839629565	rlmG	654.0	0	TTC	F	False		193.0
3235213	-	3.493828629515657	2.175529818540063	4.570690956863415		1.5668456782710103	1.150396263327936				8.077106105002443				8.077106105002443	rlmG	661.0	1	ATG	M	False		193.0
3235067	-	3.850433770185575	-0.6928682740483391	5.723847099119305		4.955948945557164	3.1215974993516773				2.140066222308693				5.723847099119305	rlmG	807.0	0	TTG	L	False		205.0
3235059	-	2.668476066143328	-0.7058865787567898	5.126599486055214		0.0850172691400806	0.835477561253795				2.5456002422731143				5.126599486055214	rlmG	815.0	2	GTT	V	False		200.0
3234980	-	2.690695637651823		2.3060353288541475		2.0574343171589	5.5551913934557975				1.716931204427305				5.5551913934557975	rlmG	894.0	0	TTT	F	False		150.0
3234965	-	2.4388403456257164		1.8365338399764115		1.8335708941060609	1.1547920927621045				5.142487677941126				5.142487677941126	rlmG	909.0	0	TGC	C	False		152.0
3234779	-	7.7559076743213184		0.8589037231018662		2.4194666765046184					2.2536026798001587				7.7559076743213184	rlmG	1095.0	0	TTT	F	False		98.0
3214785	+	5.804862392692862	-0.605016589298301	6.246006616292471	3.121246461785382	3.6366873500028873	6.598876042016466		6.808808562743159	1.303892947470757	5.639231706092284	3.938663333779932	4.533538940668784	5.718413708225944	6.808808562743159	rpoD	1737.0	0	TTC	F	False		1092.0
3234727	-	1.5188097790416817		2.4814418732678063		1.3281152002010703					5.660063993454802				5.660063993454802	rlmG	1147.0	UTR3	-	-	False		69.0
3221703	+	6.420091236717323													6.420091236717323	ebgR	236.0	2	GAT	D	False		56.0
3221553	+	5.708020479759759													5.708020479759759	ebgR	86.0	2	AAT	N	False		58.0
3215432	-	-0.710818653310911				5.409376323485281					4.020033917908154				5.409376323485281	mug	40.0	1	TTT	F	False		76.0
3215410	-	0.2785276945435515				2.2480291317335106					5.225505510555741				5.225505510555741	mug	62.0	2	CTT	L	False		78.0
3215368	-	5.906009852764592									1.8765612839540704				5.906009852764592	mug	104.0	2	AAT	N	False		65.0
3214886	+	3.139200892972076	0.6045802191432583	5.239397956293272	3.3776930258323694	2.8396211311398805	2.4894437328059222		2.869472396024222	2.805610165807218	3.3043461128490588	3.5050041085103736		0.8650311892618034	5.239397956293272	rpoD	1838.0	2	GAT	D	False		739.0
3214864	+	2.9059730287174697	0.8437947820546114	1.82732015478464	1.1817151853531347	2.0999938582640345	3.4655010966244864		3.9071110069455	6.776724333746364	4.233913942497234	3.109675280058189		2.2296037796677024	6.776724333746364	rpoD	1816.0	1	GTG	V	False		699.0
3235420	-	0.1230068047010044		6.086122111241376		0.8496932434951119	4.561450392820414				4.012461740749068				6.086122111241376	rlmG	454.0	1	CTG	L	False		183.0
3235501	-	0.8693351780259012		3.4527911279702		3.952540611177679	4.329881313264722				8.744924636413495				8.744924636413495	rlmG	373.0	1	CTG	L	False		161.0
3235516	-	3.280836614171588		-0.2681315657636143		5.4003117619212535	0.7729185393714727				3.808993531427072				5.4003117619212535	rlmG	358.0	1	TTG	L	False		146.0
3235549	-	9.416671240637298		0.8055015294230118		0.874344573542811	2.226665929842975				-0.0944676916700073				9.416671240637298	rlmG	325.0	1	GTG	V	False		144.0
3239235	+	1.8920524982262152		6.18027614983821		2.0860915903745143									6.18027614983821	alx	654.0	0	TTC	F	False		101.0
3239154	+	0.1674734613258089		7.586147183377715											7.586147183377715	alx	573.0	0	TTC	F	False		87.0
3239153	+	5.327915374983977		1.460367787892903											5.327915374983977	alx	572.0	2	CAT	H	False		84.0
3239024	+	3.087665444788011		2.734187081034433		5.279069287585191									5.279069287585191	alx	443.0	2	GGT	G	False		95.0
3238954	+	-0.8240993769703556		0.3829055576947965		7.181634091041794									7.181634091041794	alx	373.0	1	CTG	L	False		98.0
3238660	+	2.083098355387397		4.468158230147693		1.0614455552060438					5.25589297199648				5.25589297199648	alx	79.0	1	TTG	L	False		179.0
3238421	+	5.4365998033520375	4.136575565149062	1.910974362343464		8.965805796191693	3.455823303388072			3.10154399694294	2.0139893783182607				8.965805796191693	ygjR	1111.0	UTR3	-	-	False		615.0
3238419	+	4.802985974421711	2.3208420871580486	0.963381419820246		5.3796317568640095	3.2168286734693203			2.596489237528574	2.0147851116307383				5.3796317568640095	ygjR	1109.0	UTR3	-	-	False		612.0
3238417	+	5.743276597536817	5.932720218437471	2.0491367325899		4.6226837388045885	2.745201811309435			5.524631272041299	1.8598877486068288				5.743276597536817	ygjR	1107.0	UTR3	-	-	False		613.0
3238412	+	5.427816839632524	1.6975502821545263	2.3751985760761776		3.980712379819976	3.456426905494513			6.4935214331256015	2.887980114541969				6.4935214331256015	ygjR	1102.0	UTR3	-	-	False		612.0
3235960	+	10.800951368222874													10.800951368222874	ygjP	-1.0	2	GTT	V	False		54.0
3235768	-	5.986452144833166	-0.6554746377553886	2.7683586981309696		3.892878061247147	1.4895757528334337				2.490370755579098				5.986452144833166	rlmG	106.0	1	CTG	L	False		206.0
3235716	-	1.513082561420675		1.056024672824689		1.8358214730637408	3.6511408501299214				7.405763810747598				7.405763810747598	rlmG	158.0	2	GAT	D	False		166.0
3235707	-	2.642928644649991		1.80733975868377		3.353719036466218	2.64388326464723				5.084030083158443				5.084030083158443	rlmG	167.0	2	GGT	G	False		173.0
3235680	-	0.2749633406650374		4.421966242603606		0.915911668742154	0.0789715944626991				5.396131961567882				5.396131961567882	rlmG	194.0	2	CAT	H	False		160.0
3235655	-	1.082220066352644		3.610941452380709		2.751781500348804	8.235068568744602				2.54379009931554				8.235068568744602	rlmG	219.0	0	TAC	Y	False		141.0
3235609	-	0.6093531861065679		0.7376599890289739		0.6591850917509045	6.5509292570098685				1.149159625192686				6.5509292570098685	rlmG	265.0	1	ATT	I	False		134.0
3214816	+	0.0452394801413381	-0.048756323495769	0.932159971272001	2.449268722085604	1.6230485251007472	-0.5064379820051976		-0.6310803581743621	-0.8699848552934205	-0.1490389878786085	-0.5027716230828878	6.234981956669963	-0.1719897918237841	6.234981956669963	rpoD	1768.0	1	ATC	I	False		1027.0
3214690	+	3.793889650222572	4.275031113781365	1.3491167726250126	3.1433058000750016	2.57378406749104	2.5392971488476075		2.832650280437906	2.725017281926586	2.40533786474328	1.4960568400690073	0.3521430368077177	5.194414945381603	5.194414945381603	rpoD	1642.0	1	CTG	L	False		715.0
3257749	-	2.840853332287699				0.2797293303555146	1.3093992819414724				5.066840939996531				5.066840939996531	yhaO	260.0	2	ATT	I	False		119.0
3212294	+	1.6587466322537916	0.4267799047099878	3.034336932866971		3.426057643882746	1.3390215179762084		6.716407036385835		1.249004553108313	0.3636405261167025			6.716407036385835	dnaG	1186.0	1	CTA	L	False		330.0
3212922	+	2.14002707091435	0.7664170259719729	4.084255618961608	5.602892330222463	1.1754197484557851	1.9025356983129216		2.1824483098849994	0.5403701181977747	3.5874825681707603	3.759228266750668	4.65536917359478	7.93893832010348	7.93893832010348	dnaG	1816.0	UTR3	-	-	False		952.0
3212905	+	3.395279909445676	-0.2180358723549151	1.5693568942225002	0.4850838362726964	2.8018399964047607	5.522701909504835		3.300076508348904	1.2266705650876073	3.090514754490782	2.004730994274228	2.508732196990167	1.175302454597153	5.522701909504835	dnaG	1799.0	UTR3	-	-	False		812.0
3212767	+	4.746904054791116	2.4685537447012376	4.021374011402441		5.106083122308507	6.836984192185028				4.798625202808966				6.836984192185028	dnaG	1659.0	0	TTA	L	False		319.0
3212747	+	2.1094179166539546	0.2342281855216576	5.4007138599244415		5.122232168714511	0.8479461570834246				1.1987329422179067				5.4007138599244415	dnaG	1639.0	1	CTT	L	False		323.0
3212581	+	3.8044905339581696	-0.1413626711156579	3.243560295789821		4.845411991413608	5.408377729985017				0.8381870230757928				5.408377729985017	dnaG	1473.0	0	TGT	C	False		321.0
3212423	+	3.2697125388401176	0.6497589951633532	4.118936625267427		5.66740592413972	1.7460560746687388		2.377332412959829		3.912531990680916				5.66740592413972	dnaG	1315.0	1	GTT	V	False		209.0
3212387	+	5.509903463048048	-0.7361972941962918	2.959184238031301		5.9871012478714505	2.234503141048928				5.395888113189918				5.9871012478714505	dnaG	1279.0	1	CTT	L	False		214.0
3212300	+	2.3838303911891403	0.4192293264080139	3.743537094219569		2.1986323874172324	6.082353563845322		3.740548496780728		4.147909074851168				6.082353563845322	dnaG	1192.0	1	TTG	L	False		294.0
3161721	-	1.364079953833975	2.174970787231682	4.854305277577047		4.438993603861509	5.11977726966215				4.7953950987763365				5.11977726966215	ftsP	947.0	2	GTT	V	False		280.0
3214649	+	1.3773902170221035	0.347324871211662	6.426079174114896	0.6386347329037811	3.771556752309563	4.156122797935405		6.184484305748995	3.904397487090974	6.869967681253483	7.432216397310213	3.369241404650679	1.2143166411069937	7.432216397310213	rpoD	1601.0	2	TCT	S	False		751.0
3212246	+	5.962873934967189	-0.9702613970018614	2.0566353745154435		0.7274936371983721	2.452461735283462		1.837844154621184		4.096176310042447	4.10122193423009			5.962873934967189	dnaG	1138.0	1	GTT	V	False		348.0
3212224	+	5.9610337471017045	0.0410650781176591	4.067198091142967		2.3500087199001105	3.116906171610019		3.8163538163557247		5.217737701019558	5.144413900934274			5.9610337471017045	dnaG	1116.0	0	TTT	F	False		339.0
3212153	+	2.531199840543997	1.913420630580757	3.2515639108976018		0.9755187831372528	2.9826381913630247		2.091746765443737		5.705278819138095	1.131936742127112			5.705278819138095	dnaG	1045.0	1	CTA	L	False		303.0
3212145	+	2.858221999541883	2.013986184380914	4.728693780231496		4.9266040799866815	4.434810644507071		3.3941148178072607		3.1727310503383555	6.321753780264101			6.321753780264101	dnaG	1037.0	2	CCT	P	False		292.0
3212084	+	1.6945126453395725	3.382827455647773	6.129618166510348		2.4864948571487853	0.4003333532336409		4.889318656832047		2.0580268777080333	2.589008875779912			6.129618166510348	dnaG	976.0	1	CTG	L	False		202.0
3211965	+	0.6439846237361123	2.380689590607997	1.3702475316732334		1.026571980917223	2.5188910301571554		0.095427084523377		0.2641408563300036	1.551433549081379		5.66722486958299	5.66722486958299	dnaG	857.0	2	GGT	G	False		424.0
3211941	+	5.584240177518241	-0.2453219634102559	1.4606342077492267		2.787532844402369	3.6017053864039053		0.3015656913115439	4.1625237908908606	4.332133636436314	-1.0676335449327643		0.3723223423002803	5.584240177518241	dnaG	833.0	2	ATT	I	False		477.0
3211785	+	4.451970381080863	-0.8764551782599367	1.7666565517829578		3.1094333970281567	5.92967321108372		2.032569841320878	2.530211541225309	1.1247544307381478	0.7682287670977254		1.2467975737641352	5.92967321108372	dnaG	677.0	2	GAT	D	False		495.0
3212926	+	1.2946469854880411	2.296124854861431	2.7054961610057	3.1445885680128765	1.7473527851896011	0.9426300024726152		1.2599708103897282	1.3690805766797278	1.7389117131497118	5.134621161389588	1.3013822062384697	3.776674189868251	5.134621161389588	dnaG	1820.0	UTR3	-	-	False		991.0
3213247	+	2.151703722630339	1.775582999048307	2.6307122766887834	1.0674577256835704	2.7422345221254	1.7428096697234088		1.9817349143997285	3.3244098701545	1.3234968901152553	0.6630885077570119		5.907203167932116	5.907203167932116	rpoD	199.0	1	CTG	L	False		818.0
3213295	+	4.345656946596605	1.634609710591702	5.147202625646935	0.5762042892861304	3.674450671935325	2.779612367738288		2.601379845317742	2.556056009444992	3.1847563758279405	2.6130076045749355	2.964483105715128	1.4665086733835664	5.147202625646935	rpoD	247.0	1	GTG	V	False		828.0
3213319	+	0.5891845524395137	0.2977819396320433	1.48156994827274	5.169649189149346	1.7659242572476923	2.402102090510356		2.60814199920198	2.431571443026028	1.4343273409258417	1.9466252769975128	0.8838252408362287	3.098254457162639	5.169649189149346	rpoD	271.0	1	ATC	I	False		940.0
3214622	+	2.4697876602131457	2.757073993595877	3.600586912876649	2.6695410583968457	4.103886050483652	3.7087968134096254		5.743229681220479	2.1751774886877184	3.308255638997492	4.125071433670317	0.1849062637228822	3.354257029792739	5.743229681220479	rpoD	1574.0	2	GAT	D	False		921.0
3214611	+	3.046603868609415	1.8721882146968445	4.795480890911301	6.081450423925143	3.514528125812673	5.275052247458607		5.877008145312843	3.347448705361077	8.020795038809483	3.978381608741617	2.730290745275892	5.435610551627619	8.020795038809483	rpoD	1563.0	0	TTC	F	False		1067.0
3214418	+	2.4694407228055035	1.3760799610172734	4.2221536073445005	2.1237844172716835	4.417328752418608	2.4571478928758546		5.720205464131197	4.322309837391001	3.1598820348180983	2.967482576816736		5.368365787688564	5.720205464131197	rpoD	1370.0	2	ATT	I	False		1097.0
3214347	+	2.9622522779795064	0.0603154300816725	3.9159306180401394	3.8314661739173896	3.4275297700197624	1.6075267236366209		1.998645212841018	1.6506589409800514	2.2818175901640974	5.8366545386481885		0.7577899399361407	5.8366545386481885	rpoD	1299.0	0	TGG	W	False		1050.0
3214319	+	2.4053298826291223	0.8317428058386345	0.7799052111363536	2.5831792094772457	1.2979847155458366	1.2242259980378645		2.308703998127466	-0.5883454620463141	0.8521604658846207	0.457735992610492	2.6372830219228667	8.233949252929689	8.233949252929689	rpoD	1271.0	2	GGT	G	False		1204.0
3214169	+	4.467172608739376	2.8377045524422475	5.518588443448471	0.1944360998789163	3.4121428800771527	5.541777046274798		3.340349409002896	0.9481185788631452	2.076461274358347	3.516734383543707	2.7831337253774446	2.6428549002613217	5.541777046274798	rpoD	1121.0	2	CGT	R	False		1162.0
3214057	+	3.0412929722524225	0.9937081835064924	5.039532768334429	1.7911990351446585	2.0052426518504585	2.989273940633124		4.860017217267848	3.417161196592602	3.743518807678307	1.9461295694544167	1.594474943441917	2.851610953637553	5.039532768334429	rpoD	1009.0	1	GTG	V	False		1210.0
3213993	+	5.055216244204198	2.0858826038100884	4.566643455952998	3.7908920714586896	5.89960914030454	6.106335911141733		5.497363961922661	3.921731660527077	4.477700060198784	5.975773283362413	3.8341827244562254	5.476294463699188	6.106335911141733	rpoD	945.0	0	TTC	F	False		1078.0
3213961	+	2.114170322691116	0.6597548874812806	3.161086822053244	1.180894432908297	0.8100461105854848	0.4477990902195612		2.0469453859992344	-0.1956096216999626	1.3231267289693067	1.8103849032679973	5.824231659077843	0.8475996555745193	5.824231659077843	rpoD	913.0	1	CTG	L	False		976.0
3213886	+	3.79053550918874	3.640442550856802	2.496158693327313	2.889395285939341	3.51687223645454	3.430847620969686	2.816096821089733	3.804021768274787	7.14002726814964	3.688686332977197	2.0286360263831864	3.429624731409938	2.943059529581149	7.14002726814964	rpoD	838.0	1	GTT	V	False		1382.0
3213729	+	2.1566737862960683	2.865000926232294	3.131272999377771	3.711124003164114	5.0749172607183	3.631548889550417		3.820626141651615	2.319058660872217	1.0514329073843158	4.327565405649204		3.8531076752856896	5.0749172607183	rpoD	681.0	0	TAC	Y	False		917.0
3213603	+	1.2533744600689938	-1.0309745766285978	1.288943299391128	1.6346365293785987	1.1902825599694993	2.181019010487128		0.0564369329880371	5.237431696377859	2.377335143981653	1.675361474207932	-0.3185701273407132	2.859863462807912	5.237431696377859	rpoD	555.0	0	TCC	S	False		1011.0
3213568	+	4.9994072136893255	2.655771104953596	6.278917276195611	3.471321008064395	4.44388854012679	4.994218229630628		5.32673701392605	4.080605094315825	2.638154009667409	7.146508906137327	3.227474480750452	0.9605650838074078	7.146508906137327	rpoD	520.0	1	CTG	L	False		923.0
3213481	+	3.857889454410132	3.442355206568858	3.378056569957321	4.046652332700508	3.65569240937081	3.242903281704685		2.2449891896036096	1.6777644700676184	3.882579637451063	5.511619522091137	1.1121527914605178	2.185945907689347	5.511619522091137	rpoD	433.0	1	CTG	L	False		1017.0
3213474	+	1.181207310229506	1.3726767435093237	2.189890680287524	0.8789053211029889	1.612694769925784	1.9972738338557747		1.559011919284203	2.6857180262064846	1.592113313709377	2.2437068374429314	6.993081010229939	-0.2560519740797306	6.993081010229939	rpoD	426.0	0	TAT	Y	False		1062.0
3213456	+	0.9197971643611912	0.7479371613100302	0.2012748340786939	0.4132678719099172	0.1048184874995443	1.4866271839711602		0.3427914967110029	-0.9530269176332248	0.4543814749061717	-0.5378403489092135	1.7488455924396005	5.056434601669007	5.056434601669007	rpoD	408.0	0	TAT	Y	False		1018.0
3213370	+	4.408343647915248	0.1566210619325439	3.999302424299593	2.7685845091516468	3.128096862872392	4.2219583001966585		2.914336492082235	3.799231343973599	2.997570410493352	3.3057445670027072	2.069801338001056	7.334358540115368	7.334358540115368	rpoD	322.0	1	GTT	V	False		915.0
3239334	+	0.077600445427835		6.696789131015734		2.8992689369328253									6.696789131015734	alx	753.0	0	TAT	Y	False		96.0
3239433	+	2.790756672818941		2.971949043105249		6.2018233281188495									6.2018233281188495	alx	852.0	0	TTC	F	False		120.0
3239495	+	5.2881744234087416		2.8673267404332066		5.495761078368353									5.495761078368353	alx	914.0	2	TTT	F	False		88.0
3252494	+	0.0688195459537289		3.92199532749892		2.0254814245929635	6.5572446822558055				3.373443481829806				6.5572446822558055	yhaH	189.0	0	TTT	F	False		97.0
3255424	-	1.2178915262124046		5.091402337427323		-1.0339622307157024	2.6927667074785218				0.8193889358873945				5.091402337427323	yhaM	1226.0	2	ATT	I	False		138.0
3255257	-	6.793735474074866													6.793735474074866	yhaM	1393.0	UTR3	-	-	False		73.0
3254053	-	-0.3773070743952613		0.0965279805097232		1.8434915260898328	5.657871178822529				1.6942418519666078				5.657871178822529	yhaJ	160.0	1	TTT	F	False		167.0
3253911	-	1.847704721770636		2.8580050369344923		2.2771635086919293	6.047332487258977				5.641486983590683				6.047332487258977	yhaJ	302.0	2	ATT	I	False		133.0
3253897	-	-0.1475729574745244		4.900713011740585		4.4796582679898185	6.886367757713696				1.9539876552330049				6.886367757713696	yhaJ	316.0	1	CTG	L	False		122.0
3252660	+	5.584153422445816		1.838755192007921		1.1638714100275471					1.6543203758156737				5.584153422445816	yhaH	355.0	1	CTG	L	False		109.0
3252642	+	-0.902928643816016		5.314841829078479		-1.03062245438551					2.006488784553671				5.314841829078479	yhaH	337.0	1	TTT	F	False		109.0
3252605	+	5.782788478308811		4.630311500892813		1.1108412722496204					0.9963719771612916				5.782788478308811	yhaH	300.0	0	TTT	F	False		99.0
3252423	+	0.7279448234875223		1.92860958514082		4.72004162686127	5.254889758234289				1.9156270570580287				5.254889758234289	yhaH	118.0	1	CTG	L	False		113.0
3239917	+	9.984635554867948	10.558098767628268	2.807305458166986		7.967647426971691	6.051622538332556			9.770853773879235	3.381964086470011	4.9019913476306645			9.984635554867948	sstT	-26.0	UTR5	-	-	False		346.0
3250281	+	6.093542979545086		2.764779650583821		4.308460648612817	3.948334757900797				2.8790040712597973				6.093542979545086	yqjK	203.0	2	CCT	P	False		206.0
3250217	+	1.939575834609892	1.5108044058160028	4.391783839555775		4.899440095981719	5.206983395942796		2.8580099254699824		4.10984890442699	2.8546367747483057			5.206983395942796	yqjK	139.0	1	CTA	L	False		287.0
3250214	+	3.053426529552188	4.619013240658865	2.6516430729393368		2.2113114201818806	2.628246246854602		5.422065459798094		4.513305852573644	6.166533546118231			6.166533546118231	yqjK	136.0	1	CTG	L	False		286.0
3250079	+	2.729185521038726	0.2013468165642072	2.9675092992845524		2.768445972963655	6.445458813279969		2.6912156755533205		1.962191972552666	1.43893390723907			6.445458813279969	yqjK	1.0	1	GTG	V	False		296.0
3249961	+	7.1427290572177045	-0.9557080535282104	2.3305262541035163		2.053051254722776	3.4760403711954133		-0.4754538594695037		1.576463191926293	-0.4410499994891786			7.1427290572177045	yqjE	277.0	1	CTG	L	False		306.0
3249832	+	0.205418685993656	5.191085476184401	0.986143238431616		5.502966286852898	4.178071306470478				1.0619557996655191				5.502966286852898	yqjE	148.0	1	CTT	L	False		262.0
3249749	+	6.065639324944973	2.4284248066961736	0.8528743304715317		2.069401894846981	3.4474931476676547				4.0489198835324265				6.065639324944973	yqjE	65.0	2	GTT	V	False		276.0
3249678	+	2.613693333530568	1.6092345554150076	1.7425544170487848		4.326528828502853	5.038407369138901				0.430334494893987				5.038407369138901	yqjD	302.0	2	CGT	R	False		274.0
3255716	-	-0.7359771816618276		1.4845910958009152		0.8234085305565652	2.655312864746388				5.787027818882005				5.787027818882005	yhaM	934.0	1	ATC	I	False		112.0
3255720	-	3.266510248802528		4.197427801079639		0.4050749630568678	0.3194035707991726				5.994865777318727				5.994865777318727	yhaM	930.0	0	TAC	Y	False		113.0
3255743	-	5.940151942519352		0.2945443496957247		-0.9723290883049786	0.2628662993449328				1.4593059091653964				5.940151942519352	yhaM	907.0	1	ATG	M	False		139.0
3255916	-	5.022161735288307		8.336138157710547		4.919075617155002	1.2807921524943002				3.37190088872464				8.336138157710547	yhaM	734.0	2	TCT	S	False		142.0
3257694	-	5.242737687992974				1.8859667732348728	1.6525099515758204				2.891382323927308				5.242737687992974	yhaO	315.0	0	TAT	Y	False		94.0
3257652	-	0.8731104834492563				0.682453714949123	8.02585041752407				2.5294315307630937				8.02585041752407	yhaO	357.0	0	TTC	F	False		121.0
3257634	-	6.490187802424247				2.008231701585664	4.039384360649728				2.4595536383241208				6.490187802424247	yhaO	375.0	0	TGG	W	False		116.0
3257628	-	3.684662875532728				2.689086937579952	-0.3444308864513532				5.215708498389196				5.215708498389196	yhaO	381.0	0	TTC	F	False		115.0
3257541	-	0.7752025329784148				0.7456268449188165	7.319233610717853				0.9572868585370736				7.319233610717853	yhaO	468.0	0	TTT	F	False		105.0
3257521	-	1.998562701934374				7.085118418368847					4.602807665865809				7.085118418368847	yhaO	488.0	2	ATT	I	False		97.0
3257210	-	5.384832406652291									-0.8684614000276066				5.384832406652291	yhaO	799.0	1	TTT	F	False		89.0
3257091	-	8.436186652959448													8.436186652959448	yhaO	918.0	0	TTT	F	False		53.0
3257067	-	5.116924169144816													5.116924169144816	yhaO	942.0	0	TGG	W	False		57.0
3256811	-	8.333326935378222									1.336895541056457				8.333326935378222	yhaO	1198.0	1	ATG	M	False		97.0
3256559	-	1.3388790754540438		1.5083439816680553		1.2053244449291898	1.5931328121093595				5.523880773096168				5.523880773096168	yhaM	91.0	1	ATT	I	False		177.0
3256430	-	-0.844755753682522		0.1775707687065779		4.011473438838444	6.225110269620917				3.1590039258888862				6.225110269620917	yhaM	220.0	1	GTG	V	False		101.0
3256333	-	2.0373522348039343		1.227868377407141	-0.1423582461732366	4.835153295672394	5.381256456686633				2.6381358248778977				5.381256456686633	yhaM	317.0	2	GAT	D	False		143.0
3256227	-	2.938693173204956	3.5985857429910952	2.565701615727461		2.1696161787803208	1.814645068553785				5.245307202293188				5.245307202293188	yhaM	423.0	0	TGT	C	False		163.0
3256108	-	-0.024902311689282		-0.0721948101141346		1.3542657889744214	1.3796821857456556				6.715254733549573				6.715254733549573	yhaM	542.0	2	CTT	L	False		215.0
3256077	-	2.5553297302121627	0.7893451209751562	2.8221220985112385		5.452158862005208	2.225115910039773				2.9060153034026657				5.452158862005208	yhaM	573.0	0	TTC	F	False		204.0
3256015	-	3.178059049751862		-0.422966757242731		1.4624975170153391	6.826581212626816				2.169112198533106				6.826581212626816	yhaM	635.0	2	TGT	C	False		154.0
3249594	+	1.9115036368906435	0.5070899992280522	1.2048382355624505		6.443219731850462	1.6827730292985998		3.6596543180867713		3.978241646283692	1.8053953616852976			6.443219731850462	yqjD	218.0	2	GAT	D	False		237.0
3249558	+	1.132845364462161	-0.7892723355548015	1.870794704149347		1.0002463964556307	5.185740658132754		0.846332082966196		2.441551174543249	0.7855126332573409			5.185740658132754	yqjD	182.0	2	ATT	I	False		269.0
3249393	+	5.685587304101635	1.1795356492391769	2.668474050082795		-0.385478146268762	3.255479736853925		1.0508325982821658		1.53411576954217				5.685587304101635	yqjD	17.0	2	ACT	T	False		368.0
3247017	+	4.577663452286924		0.2814634361832038		3.9995852352764274					6.584439134024814				6.584439134024814	exuR	364.0	1	ATG	M	False		143.0
3246942	+	2.513615664544159		0.4412397493331594		7.83030314769668					1.9648178327588224				7.83030314769668	exuR	289.0	1	TTG	L	False		170.0
3246872	+	1.537541897874428		5.916345497915521		4.73575265607101	4.229139478728136				3.916140892789928				5.916345497915521	exuR	219.0	0	TCC	S	False		175.0
3246861	+	1.26428110583053		1.633747985922673		1.2324026085144684	5.044154527942723				3.020617972722629				5.044154527942723	exuR	208.0	1	ATT	I	False		192.0
3246772	+	2.300413226438557	-0.8193124845546943	1.9488170055419056		3.499547061962527	0.8104432008587534				5.043867386270614				5.043867386270614	exuR	119.0	2	GAT	D	False		217.0
3246676	+	5.836102746953122	3.1615899162718013	1.6103023453690788		4.350249850045244	2.454149402880848				1.0276761547015407				5.836102746953122	exuR	23.0	2	CGT	R	False		279.0
3241111	+	3.271730477092411	0.6150847891314035	3.6733509446734303		4.858675542668704	2.7362685514668312				6.338601138301916	1.668033088658029			6.338601138301916	sstT	1166.0	2	TCT	S	False		191.0
3241027	+	1.894702240236371	0.3208781413351176	5.066099974014663		0.4053112142616001	2.307476738299997		2.575295989901346	1.5701951395425646	2.538125216095307	1.760875075844459			5.066099974014663	sstT	1082.0	2	ATT	I	False		219.0
3240889	+	5.612651999658562	0.5993193418115151	3.45874274290514		2.886082166694699	0.1926351506460621				4.637650779163478	4.977813753452949			5.612651999658562	sstT	944.0	2	GTT	V	False		216.0
3240813	+	5.548745892923298	4.7894826581610745	3.166372783504921		3.3924302668445034	1.5696923819972743				3.110341230767853	1.646742294493429			5.548745892923298	sstT	868.0	1	GTT	V	False		232.0
3240718	+	7.210922614780596	8.529169480444375	1.6075415448936758		6.4860287710157065	2.623452351913648				2.9458474182454046	0.959765385234422			7.210922614780596	sstT	773.0	2	GGT	G	False		237.0
3240621	+	5.322224424227764		1.7503178833863442		3.135483994282976	1.932054594592835				4.242050057613007				5.322224424227764	sstT	676.0	1	ATG	M	False		224.0
3240547	+	3.929503710594803	0.1593500186367104	6.909670767688881		1.7022926664531244	7.203859638187338				7.246283424936911				7.246283424936911	sstT	602.0	2	TCT	S	False		292.0
3240265	+	4.895144238211208	0.7742617778137356	3.001334032287764		3.4199331686733463	6.668659929853201				4.8467010080059145				6.668659929853201	sstT	320.0	2	CCT	P	False		184.0
3240092	+	3.1868762763701493	2.5772821631676046	1.589631896196212		5.45633033929772	-0.5306626594655246				2.891133211323952				5.45633033929772	sstT	147.0	0	TTC	F	False		235.0
3240039	+	5.132224072113411	0.4357010570722244	4.046972752046415		4.555516034521478	2.850708506264381				4.235703834336038				5.132224072113411	sstT	94.0	1	CTG	L	False		246.0
3239982	+	5.1582077804976105	2.0996031371031365	2.465094254594399		3.929558110027193	-0.1005659879650445				3.04932019081644				5.1582077804976105	sstT	37.0	1	CTG	L	False		218.0
3239930	+	1.25209304595985	0.0191590851072935	5.248774656629939		0.2925903680966564	-0.5969663395080668			0.1319516772017625	4.360855087608148	0.7763061759719241			5.248774656629939	sstT	-13.0	UTR5	-	-	False		374.0
3246970	+	-1.17322319174532		0.9588362453368864		5.321309019900833	1.0588680953792666				0.0117638918003616				5.321309019900833	exuR	317.0	2	AGT	S	False		173.0
3247088	+	1.894363952718884		5.130963907483552		0.5473503543440548					2.275038030451863				5.130963907483552	exuR	435.0	0	TTC	F	False		110.0
3249269	+	2.5100784545164934	-0.7681691212764814	2.199153560208248		6.819660114394404	6.5056374804612105				4.569661983374664				6.819660114394404	yqjC	299.0	2	ATT	I	False		214.0
3247349	+	-0.7623355122828026				5.290217430594224									5.290217430594224	exuR	696.0	0	TTC	F	False		63.0
3249263	+	1.968225861906672	3.966988891063512	3.414271818099711		3.733634115973791	6.24565710381024				1.1278496628076091				6.24565710381024	yqjC	293.0	2	GAT	D	False		206.0
3249026	+	2.559124712530434		3.688760708109054		4.082821413320611	5.7275508474109085				2.7777584540390667				5.7275508474109085	yqjC	56.0	2	TAT	Y	False		259.0
3249024	+	4.307563745094826		3.696981256090425		5.564332642178124	1.7276719612471327				2.01762517354524				5.564332642178124	yqjC	54.0	0	TAT	Y	False		259.0
3248795	+	5.525235107804526		3.7788780664496384		0.1964723102403721					2.194955247271788				5.525235107804526	mzrA	355.0	1	TTA	L	False		112.0
3248677	+	3.276927682076162		2.577344044965953		6.360537757749982									6.360537757749982	mzrA	237.0	0	TTT	F	False		66.0
3248673	+	1.8799145233808303		5.041837805512791		1.263099978250237									5.041837805512791	mzrA	233.0	2	ATT	I	False		71.0
3248666	+	8.534782931336881		1.3286760098721309		0.1049344364594206									8.534782931336881	mzrA	226.0	1	CTG	L	False		68.0
3248421	+	1.927248223318863	-0.7057297462259694	3.8472487646057374		1.713586289250159	5.529128847147873				0.8570199688137602				5.529128847147873	yqjA	647.0	2	TAT	Y	False		192.0
3248139	+	0.6971540014311813		5.425938072329771		3.935069621355092	2.107778414915176				0.7064701302940918				5.425938072329771	yqjA	365.0	2	GGT	G	False		187.0
3248126	+	1.3945623175211947		-0.6722589332640314		0.6403829078147827	2.4138956688498605				5.911682883848127				5.911682883848127	yqjA	352.0	1	TTT	F	False		189.0
3248069	+	5.499012597242267		3.2284790417589706		1.343549098139447	1.9381100193513627				4.4954978790885365				5.499012597242267	yqjA	295.0	1	GTA	V	False		145.0
3247956	+	1.035439484902124	0.6515583641446048	7.518652432056056		1.388807553066952	2.3969763683024063				4.445764418328813				7.518652432056056	yqjA	182.0	2	ATT	I	False		218.0
3247913	+	3.1821687893067536		1.839085762327139		1.0524786407939952	5.259904110657885				2.3820255829844874				5.259904110657885	yqjA	139.0	1	TTT	F	False		191.0
3247912	+	5.00792592136688		1.437714206032945		3.5899038313940173	3.23019787956037				0.3651288986481164				5.00792592136688	yqjA	138.0	0	TTT	F	False		190.0
3247732	+	1.5566068604198438	-0.7782845702226764	3.586295431174538		0.7444883326434831	2.940060854206861				6.059160015242102				6.059160015242102	yqjA	-40.0	UTR5	-	-	False		179.0
3247731	+	0.2445635333060392	0.6361416972599783	3.198997098705222		1.3822882074367804	1.6456113218448416				6.106161379650472				6.106161379650472	yqjA	-41.0	UTR5	-	-	False		175.0
3247432	+	6.559020865722348				5.24806414727704									6.559020865722348	exuR	781.0	UTR3	-	-	False		51.0
3161742	-	0.5650405908384244	-0.7196673863344127	0.8238551562050045		3.779698544855808	6.360406519840397				0.907709207274272				6.360406519840397	ftsP	926.0	2	TTT	F	False		272.0
3160229	-	-0.2878661455534556	-0.7362192852879804	0.4452016842461156		0.2264294421164073	-0.7639147344092762		-0.9941444630694566		-0.033581877026603	-1.0605005239637857		5.055013612164027	5.055013612164027	ygiQ	916.0	1	CTG	L	False		289.0
3161370	-	2.032814974761465		1.2302042315846315		5.0821750408582025	1.6921053383321232				3.81654463036533				5.0821750408582025	ftsP	1298.0	2	CTT	L	False		224.0
3080964	-	2.8723920997125427	-0.2751541007868331	2.4919500474428946	1.1449727658148352	6.184401288091648	2.551924388841352	2.459665805599624	1.4694437692836857	4.524172188690289	3.3198832060868337	1.865662646746482	4.538138142036154	2.144331740891192	6.184401288091648	tktA	670.0	1	ATC	I	False		1072.0
3081352	-	2.034334715456596	1.0305673027596214	2.701437915823594	0.2583378007478625	1.579597734973574	2.178306411114028	1.709545654758996	2.668333615627911	5.182755229791002	2.770411663276006	0.8189872755301605	-0.3746985886371465	0.4944915310968225	5.182755229791002	tktA	282.0	0	TCT	S	False		1896.0
3081309	-	3.5812183178275943	1.3759783566429769	3.4992990360507346	1.7220457581137885	6.0484748542537625	3.381147638502159	3.540180833683979	2.048635889776447	0.5717367780851286	2.190670982360353	3.441927496255893	1.5887147497720413	2.944053535338914	6.0484748542537625	tktA	325.0	1	GTG	V	False		1670.0
3081226	-	4.242580615191741	1.3039426037607185	4.391670273093837	0.9820488582130824	2.2261467477199344	4.672005471041621	3.256903304012417	5.129709634915683	2.172196842540661	3.99044281957264	4.612451224903362	0.7146478015101199	3.807948057238897	5.129709634915683	tktA	408.0	0	TTT	F	False		1087.0
3081181	-	2.716944369958396	1.664058126308037	1.7821964571907971	3.987685886910592	0.6443095287076107	2.642592022913016	0.71168748393132	1.5089863644835706	0.0303587251145848	1.8635922220584105	2.563272684332345	4.955517360238721	5.867071284820788	5.867071284820788	tktA	453.0	0	TTC	F	False		1290.0
3081094	-	4.950085257921978	0.7409219346048337	4.596686291241656	0.7844233699320828	3.856229646573748	4.749179691361363	1.0099422165152356	2.803286596850722	4.353930360457418	3.642126746589111	5.608413819233743	0.0119659693102956	2.0448484950339907	5.608413819233743	tktA	540.0	0	TTC	F	False		1578.0
3081022	-	1.3154317034982892	-0.1482716167759631	2.134627890990408	0.6651857777787404	1.7526620360548717	3.2367634939758583	6.171854713659133	1.5546156080413656	2.872058670513819	2.068658801275211	4.953869767423687	0.1130579720892158	4.638198582520072	6.171854713659133	tktA	612.0	0	TTC	F	False		1313.0
3081013	-	-0.2794261104757089	-0.4172674333118677	-0.1204864407900743	0.0989422779594168	0.2788932391482496	-0.7126112397391889	0.9092094130484716	-0.2557072294010491	0.8057532048628876	0.3622176527294825	-0.4843617626738441	5.017897614119699	-0.2498874217678458	5.017897614119699	tktA	621.0	0	TAC	Y	False		1314.0
3081007	-	3.807388583819992	1.162713653748151	3.052169968661916	1.6112665573892408	3.4614002749661847	2.577927427652953	1.1703442605244954	5.03621057959115	2.50373902053457	2.8235505253139404	6.189629923851934	4.62992414907596	4.12900576301657	6.189629923851934	tktA	627.0	0	TGG	W	False		1227.0
3080857	-	2.7269006307993413	-0.2044692666776183	5.963778155522532	2.138875179909371	3.103993019296827	4.6009093235007805	-0.3075573604281405	4.412292714565383	6.010407640085654	3.835992317455821	4.031964814965519	-0.2002647307663108	1.175827735102964	6.010407640085654	tktA	777.0	0	TCC	S	False		990.0
3080605	-	3.146067473584884	3.048324673284002	5.476993755273134	4.190182361309224	4.29354721455295	4.915055055860489	0.8317522748330152	3.464926014135276	3.5541796305243523	4.035302276787258	3.951951057811783	1.9777503321904824	4.07129045179634	5.476993755273134	tktA	1029.0	0	TTC	F	False		1564.0
3080849	-	0.7383689732312512	1.196314505055344	4.800508303076301	5.482888021301573	3.687736104559346	2.840297025250304	0.4058301699040514	3.415414307418615	4.809346419348281	3.890068133808143	2.0220403050071103	4.649116731580374	6.420329463676063	6.420329463676063	tktA	785.0	2	GGT	G	False		1002.0
3080831	-	3.0749446396033635	2.710847368011509	3.2163400460435585	5.5685585958440535	6.270210489183458	2.9156802145452034	5.506479236917776	4.279983022442636	2.041828204759525	3.676979673479904	4.411919799705239	2.5954951564197706	4.682901849011826	6.270210489183458	tktA	803.0	2	GCT	A	False		1133.0
3080773	-	1.9784795842219032	0.9584709097646168	1.7907440551453184	0.4542059123320872	3.401154722632405	3.1177541823142523	1.1911630168179477	5.033138108227326	1.3558157286319643	2.1887963127092656	3.031614896447749	-0.813603224409449	0.027544209504963	5.033138108227326	tktA	861.0	0	TCT	S	False		1429.0
3080771	-	1.1459223019079197	-0.2651163830163646	3.4331135339586147	-0.1810583718782913	3.394744217605913	5.0610379127707175	3.66608161940708	2.000801569642581	1.3656975349496057	3.721980476323965	1.9287674948262747	2.511429955937068	1.8364270373564893	5.0610379127707175	tktA	863.0	2	TCT	S	False		1437.0
3080750	-	2.4003534091314687	2.703175878464988	1.526131324423457	0.4465664379264377	6.015967489761028	2.3541528885856224	-0.4646172182164664	2.8842428334941475	3.0901061447996723	2.248147662413379	-0.1367288026191614	4.85939065205029	6.646696671898849	6.646696671898849	tktA	884.0	2	GAT	D	False		1523.0
3080716	-	3.694846089485036	2.218214054834561	5.657102726872962	-0.6119154581717974	6.915032978068191	5.060117228173562	0.579737060475881	3.1444709081034534	4.741112912747262	5.273718509581168	4.470927106226313	0.2984703448913177	4.214659546415336	6.915032978068191	tktA	918.0	0	TGG	W	False		1244.0
3080661	-	2.5512526908041	-0.1903365115597801	1.695137234680716	10.508934322105896	1.983559243968413	1.5459860752371075	0.3826874758102385	0.9109514180824108	1.1864417015630078	1.759910624687426	1.081496574485182	0.7100475049293694	0.6533063190039239	10.508934322105896	tktA	973.0	1	TTT	F	False		1388.0
3080651	-	2.361421706046352	6.091960114681076	3.604708244960076	7.950901882459305	4.938884343597306	4.4262890505163215	1.6283065155758327	4.523497643171364	4.870497046696785	3.663669566894858	5.855603520282046	3.9846470625553128	1.6086562905495676	7.950901882459305	tktA	983.0	2	CGT	R	False		1430.0
3081448	-	-0.1040655198626513	-0.9769765282875466	0.5803197790696679	-0.0170899945098367	-0.1986075597915264	-0.1466162832478744	9.27180168098216	-0.6219054775505726	0.6295517645376114	0.963121452224392	0.6434056848231806	0.5967179649093143	3.8710835604771017	9.27180168098216	tktA	186.0	0	TCC	S	False		1140.0
3081527	-	1.7309057230916014	-0.6487699941290608	1.3324774416760663	0.3477782059563011	2.3324219003958326	0.0065374468571763	5.024039074926312	1.9492496452865864	0.1973622085399668	1.3890532460741518	1.3099934784930187	-0.4178032475447037	0.5558343405792757	5.024039074926312	tktA	107.0	2	ATT	I	False		1089.0
3081543	-	1.3880203028095073	0.8794505759162244	3.218237361110392	5.30712576803572	3.514047879485036	2.7616794051387386	-0.4600750512202192	3.208001640498748	4.573869804737948	2.7894095339942697	1.943921235053444	0.6240857540654745	1.4573397314270673	5.30712576803572	tktA	91.0	1	ATG	M	False		1093.0
3081658	-	5.676109960005716	0.9161026007906016	1.846153547563662	2.364063325977517	6.377123288765312	7.201001607599141	0.1400885164714244	3.14007754530532	3.110448428849144	2.6324078958037123	3.350809366031854	3.5863060479196247	2.173808890509605	7.201001607599141	tktA	-24.0	UTR5	-	-	False		2121.0
3082903	-	1.826338372328944	-0.3706101139220128	2.1634574881176816	-0.121062895777623	2.294756699161953	1.5787606737591473	6.386528124199151	2.3993909071754738	2.298685542626611	2.068806403012049	1.9011293046179365		2.7007348153476944	6.386528124199151	speB	893.0	2	TAT	Y	False		767.0
3082901	-	2.3114857352876714	-0.7819687089620617	0.4963646739533212	0.7728897257874623	1.5521244907359788	1.5541797166180216	-0.5201712679172918	0.102758353432156	5.287913134352311	1.7832684004571349	0.3926376161197849		-0.9032283245930848	5.287913134352311	speB	895.0	1	ATT	I	False		773.0
3082840	-	3.875024409305809	2.7330568545500453	1.2515458446963352		3.325342628465227	5.315224007555633		1.4496638961828765		3.4982155102674297	0.8584831616566586		1.3174809319954044	5.315224007555633	speB	956.0	UTR3	-	-	False		538.0
3082727	-	5.669316158642127	1.241990422429334	2.92011147387733	1.9165607769046864	4.990276367328849	1.0210444297229857		4.129628800044568		3.368307418232255	2.801669216123555		1.6261936756965152	5.669316158642127	speB	1069.0	UTR3	-	-	False		544.0
3082660	+	5.142956348249516					-0.539905524799017								5.142956348249516	loiP	746.0	2	GAT	D	False		95.0
3082633	-	-0.1915145517743418	-0.2456439012742178	2.779499049107113	-0.3394458184852935	1.6322703156275655	2.1896104910944283		5.553084564673856	2.305864182128708	2.197273111338365	2.473428131868572		2.039011973013769	5.553084564673856	speB	1163.0	UTR3	-	-	False		471.0
3082556	-	-0.8504436779955492		4.377243338773496		8.70285269152674									8.70285269152674	speB	1240.0	UTR3	-	-	False		92.0
3082554	+	4.4431635056647245					10.643751482865326								10.643751482865326	loiP	640.0	1	TTT	F	False		82.0
3082360	+	2.3072054362721834		5.497691635168358			2.852798895551795								5.497691635168358	loiP	446.0	2	GGT	G	False		85.0
3082350	+	1.3385279064780138		1.5249857033260468			7.38113120997185								7.38113120997185	loiP	436.0	1	GTG	V	False		78.0
3082247	+	1.2025310049708742				5.131427649750387	0.3096712376975921				0.3774745642187356				5.131427649750387	loiP	333.0	0	TAT	Y	False		93.0
3082207	+	0.0616626415978206		5.545886666211752		0.0159151753519807	0.3164148981539457				0.2465662045556299				5.545886666211752	loiP	293.0	2	GAT	D	False		99.0
3082131	+	5.31867274544664		3.787485638758629		2.234826751771345	1.0282050965503222								5.31867274544664	loiP	217.0	1	CTG	L	False		87.0
3082047	+	-0.8178917915307077				5.993823704879185	0.290934416636632								5.993823704879185	loiP	133.0	1	GTG	V	False		79.0
3082015	+	0.2268713032432575				7.056681087273228	3.1089583743446								7.056681087273228	loiP	101.0	2	GCT	A	False		82.0
3081960	+	6.299507081802847		0.2628507208612717			0.43116046101679				0.3162277660168379				6.299507081802847	loiP	46.0	1	CTG	L	False		92.0
3081896	+	3.9456763148946856				4.712205823277484	6.866139890117625								6.866139890117625	loiP	-16.0	UTR5	-	-	False		106.0
3080632	-	2.2600480950106663	-0.0633529716576004	2.1154685657513745	1.196696082548984	0.8362392725452095	2.295550103070835	0.7102577899441898	1.342193676733694	2.375027107385194	1.959826921424244	0.9231497871730502	6.50092119764656	1.3034575150317096	6.50092119764656	tktA	1002.0	0	TCT	S	False		1687.0
3080597	-	0.5525012465339771	1.5874252459881708	-0.1548011086259387	-0.9286055067038792	0.9807513095036064	-0.1652711451060177	5.421876018743353	-0.8202527997681782	1.4889105879445643	-0.2772099475810516	0.1694931579266229	0.2965793583242614	-0.5082825146591833	5.421876018743353	tktA	1037.0	2	GCT	A	False		1525.0
3073015	-	2.90876317413402	-0.6787731464143184	5.219200723107152		3.9441685062855023	1.9725599183217009				3.418165087150024				5.219200723107152	epd	675.0	0	TTT	F	False		290.0
3073667	-	2.459009032576154	3.728157413214613	1.8779062255361725	-0.6826102550103099	4.434846519627345	6.386594794724432		2.4893104801664787	1.7062002485498202	2.596308676824911		-0.577192578924562	2.252286829695904	6.386594794724432	epd	23.0	2	AAT	N	False		638.0
3074440	-	5.430185171314546													5.430185171314546	yggC	248.0	2	GGT	G	False		51.0
3074252	-	6.6332495807108005													6.6332495807108005	yggC	436.0	1	CTC	L	False		65.0
3074232	-	6.795077403759057													6.795077403759057	yggC	456.0	0	TGG	W	False		63.0
3074059	-	5.170718337426629													5.170718337426629	yggC	629.0	2	AAT	N	False		54.0
3074018	-	5.059917920669437													5.059917920669437	yggC	670.0	1	ATA	I	False		63.0
3073949	-	6.882692265793411													6.882692265793411	yggC	739.0	UTR3	-	-	False		83.0
3073893	-	5.022413531476617													5.022413531476617	yggC	795.0	UTR3	-	-	False		55.0
3073773	-	1.340849693414557	1.4634528996605622	2.825039907025985		5.100947629707949	5.65157102386437			3.0139780598106425	4.424209699078584				5.65157102386437	epd	-83.0	UTR5	-	-	False		328.0
3073638	-	0.459273001836227	1.3787369855913991	1.235085873791655	-0.4705497521443998	1.0581952374856831	0.7789450939046486		1.5337046651816642	5.768133828545884	3.1263610726228195		0.9098599934284668	2.5359167915367467	5.768133828545884	epd	52.0	1	GTT	V	False		611.0
3080585	-	3.556234951660389	1.0863177283357537	2.877108765263181	2.459105648269226	2.523366976541831	2.9161508252790163	8.788219785472279	0.4762667682702546	0.7633643162643579	3.5101376300707168	2.816106513355076	-0.5243846898839498	0.8490916974028239	8.788219785472279	tktA	1049.0	2	GCT	A	False		1457.0
3073543	-	0.363988547597229	3.5874432667546694	9.126089488434188	-0.0202631021151523	1.974166005859074	4.2483492003501		7.008441817556293		4.25208353000914	2.9982945161346204		2.874223777761449	9.126089488434188	epd	147.0	0	TAT	Y	False		387.0
3073516	-	0.7491245636693877	1.8431268661768965	1.0988392117520691	1.5345872946360797	2.575085019126316	2.914175391271791		0.8581965591695528		0.6709960161218708	-0.3233326511187861		5.955028316776383	5.955028316776383	epd	174.0	0	TGG	W	False		359.0
3073447	-	0.3449360279902816	-0.8108848540793833	0.752535366097439	-0.252487143953419	-0.6643667163795975	1.7693678908865254		-0.9994059993535876		0.3217354591240011	-0.3355866166454851		5.893728453653536	5.893728453653536	epd	243.0	0	TCA	S	False		325.0
3073443	-	2.0467769362953927	1.4783704529709374	3.811715958223905	0.9616782201769338	1.928087334778064	2.076799535116649		1.2887191448453812		5.158963080891199	0.9205282392404254		4.199060886498993	5.158963080891199	epd	247.0	1	CTG	L	False		342.0
3073386	-	5.789333833728282	1.4394735279511257	2.469732121645243	3.320960760527705	0.9921322789862628	5.588524602412551		0.2885042197576906		1.808577036799893			-0.3177979519895727	5.789333833728282	epd	304.0	1	GTA	V	False		318.0
3073382	-	4.574550769666217	-0.7525829896542418	5.610988597391299	-0.250408314733143	2.3284323087077428	2.0585623954534		3.555799741502601		2.09568532470748			0.679428257622882	5.610988597391299	epd	308.0	2	TAT	Y	False		325.0
3073289	-	6.386252236187896	0.1358913303861633	4.546016543725877		3.4831870063710912	2.274551589324955		-0.3692530651016407		2.754513324770263	3.153531087152887		-0.2713841141459929	6.386252236187896	epd	401.0	2	GTT	V	False		401.0
3073098	-	5.22808942436256	3.758654870776647	4.822028772848888		3.387120859782081	1.927073167225882				1.5358184238540091				5.22808942436256	epd	592.0	1	CTG	L	False		313.0
3074545	-	9.100529433087566									-0.9676182600551856				9.100529433087566	yggC	143.0	2	CTT	L	False		54.0
3074549	-	5.21012254204084													5.21012254204084	yggC	139.0	1	TTT	F	False		52.0
3074781	-	2.615328904829708		0.6125223682959523		0.1570299903639044					5.810222142682589				5.810222142682589	yggD	413.0	2	GCT	A	False		102.0
3074801	-	1.7980802915820189		2.298774648675972		0.2055872844367441					5.47570586758247				5.47570586758247	yggD	393.0	0	TTA	L	False		99.0
3080512	-	3.099063038551985	0.5249506569572601	4.873322037154301	4.599980431289218	3.148613358419088	6.036601833439757	1.8681249384759209	7.1608461174235405	4.572452079488823	4.565393779755587	4.155298573964206	-0.4767100236741984	0.6950058628068967	7.1608461174235405	tktA	1122.0	0	TTC	F	False		1457.0
3080498	-	3.3476152871667515	0.1509448530802537	5.027926378545269	4.191054070754529	1.4950411157290415	3.3555458892232224	1.0857525012550409	3.5880327927092712	2.108998668079785	3.223262484138928	5.265714393672447	2.6035082090693766	1.85642148123492	5.265714393672447	tktA	1136.0	2	TCT	S	False		1407.0
3080396	-	5.077628811655872	7.023575380453128	4.272964933079767	1.5116800147386706	4.688961737996003	2.186691003628568	0.5621883508777439	5.850683619573967	1.409665195464069	2.7055447107522954	3.621734726621325	0.8053925924900018	1.391985170746389	5.850683619573967	tktA	1238.0	2	GGT	G	False		1601.0
3080360	-	3.786484864402564	1.866460463965399	2.035326602288912	1.305395233021336	2.495858579707413	2.0458370020208507	1.8280978252207336	1.436680164885576	3.339773099071925	2.6096128359780324	0.8284819593502456	6.218533148858763	3.0528931994970274	6.218533148858763	tktA	1274.0	2	GGT	G	False		1549.0
3080347	-	1.034748856873985	0.3722425367013894	0.8195676778204702	0.7930855972562871	1.6080883626673554	1.6648273323167797	1.8857778688480349	3.169895946259841	0.3982656624021277	2.132293973371505	2.681188951799891	5.541033277682163	0.4418776730556938	5.541033277682163	tktA	1287.0	0	TAC	Y	False		1533.0
3080265	-	2.769579341133936	1.5334808687474315	3.306234434592449	2.5694556728499287	2.627086390203264	3.7442439134450978	1.5272371763371628	3.973287982891956	1.6006267737645548	1.952624012512732	3.414025669683987	-0.1262015063619438	6.827240936740277	6.827240936740277	tktA	1369.0	1	ATG	M	False		1227.0
3080114	-	0.1903273970938924	-1.1206620595098924	0.1028607508974574	3.11134378584642	0.3858631928054803	-0.2033925140350144	5.017974748790073	-1.3228756555322954	-0.2025176684738417	-0.7333281614723539	-0.5565292634849013	-0.1690864399943444	-0.0951169546584813	5.017974748790073	tktA	1520.0	2	GTT	V	False		1350.0
3080067	-	1.4746553743286597	-0.7976706411172393	1.5140455013369922	7.290565252223677	1.1959486708507745	0.5034208077225054	-0.4942266328129379	0.2826590437691109	0.9465080717871054	1.2376452874230337	1.1445377924582945	0.1277462254969229	0.7880223204646957	7.290565252223677	tktA	1567.0	1	CTG	L	False		1412.0
3079853	-	2.766265529960254	-0.8172475830301695	3.554631398998972	0.3880434656516278	6.862255020201496	2.3574131987029183	2.82748303941484	4.039771614259761	2.074317407121799	4.647796285102284	1.6373816197793962	9.27582205270262	2.9711716861530824	9.27582205270262	tktA	1781.0	2	GCT	A	False		1169.0
3079844	-	3.3449713592157218	2.540054194772637	3.953458185351638	2.555252024113756	4.1156050817393295	1.7579038705916996	4.861214591894255	1.927960026006848	3.2913625081093967	5.094052084145601	5.006431266304386	2.6966415214421344	1.7128374807644486	5.094052084145601	tktA	1790.0	2	CGT	R	False		1196.0
3079777	-	3.2499934263279218	0.6282717026894334	3.38339663599401	2.549166116341948	2.3397322951015265	3.3255271696176	0.3316008679875304	2.802161287771295	1.2867965090364744	2.7173734897844355	3.716619884575657	2.345737839165909	6.438409741247358	6.438409741247358	tktA	1857.0	0	TAC	Y	False		1690.0
3079742	-	2.411709878085792	1.3384168299965409	4.778452452146563	1.3960516264247198	2.4734068268301392	2.8402734803035155	2.8411316075684723	2.916955174538056	5.866106254362793	2.679407931056226	3.6061152281928575	0.1744218233151563	-0.1780468056158406	5.866106254362793	tktA	1892.0	2	GGT	G	False		1782.0
3075171	-	3.086410638061169	-0.5148751956065318			5.089684855894859	0.2755447393225006								5.089684855894859	yggD	23.0	2	GAT	D	False		183.0
3075169	-	5.183921593153707	-0.5148751956065318	3.5115924403816265		3.519443403912241	4.781478840039847								5.183921593153707	yggD	25.0	1	GTG	V	False		184.0
3075108	-	6.172188679648109		0.0677868741731506		0.7640588044125459	0.6642647663150393				-0.5125549510784801				6.172188679648109	yggD	86.0	2	ATT	I	False		126.0
3074965	-	5.619930974760618		0.1374987923143578		3.716889901949277									5.619930974760618	yggD	229.0	1	TTG	L	False		117.0
3074852	-	3.0309132898750963		-0.4119628330276633		1.027087553184754					5.078363350565424				5.078363350565424	yggD	342.0	0	TTT	F	False		120.0
3082962	-	3.332709604958443	1.7951661622662656	3.25724365776021	3.712616066834942	1.7705678882791245	2.188102427080833	3.912569756372262	4.8837754747739925	1.8208714510131785	5.403773754254187	3.91168760089125		1.0117470983843948	5.403773754254187	speB	834.0	0	TAC	Y	False		873.0
3082973	-	1.0701402811322196	1.494395777944979	0.9123448932153344	2.0111294746050614	1.206545753119059	1.1855972788385338	0.2356214712721843	0.8242601167307989	-0.0160498964383773	-0.315836033314196	-0.7281483883798608	5.212639374206687	0.2524152884654254	5.212639374206687	speB	823.0	1	GTG	V	False		832.0
3083032	-	1.4056997153579454	3.144663705406332	2.8912192588484413	0.027971836469084	1.7134847668273774	2.0302590514705594		4.590756194250192	2.908098537767648	2.6716158117888043	0.9019300070767482	7.052452528912673	2.8467085559987204	7.052452528912673	speB	764.0	2	GCT	A	False		962.0
3085881	-	3.639891884873685	0.6419047696074259	2.6303883090509013	0.4154233558438419	3.911924411270903	2.285155391054061	3.676309588813957	2.7864442638404308	3.900735993072981	2.910778127765187	1.364213390800094	2.8386927293399684	5.00013575114742	5.00013575114742	speA	29.0	2	CCT	P	False		1862.0
3086325	-	3.065495322591534	0.6874229559818181	6.454140454373713	1.633931912220746	2.7783745700856906	3.23983583993123	0.4038376469117757	3.6422239493119055	3.636705386079436	4.215967322321384	2.188043364690135	3.40328794924548	3.809019838552064	6.454140454373713	yqgB	-275.0	UTR5	-	-	False		2490.0
3086271	-	3.735490497560608	1.1539229944475833	3.0697232890282384	5.59180285734651	3.260008153169996	3.2280379997470505	-0.2878930345311132	3.764163471384583	3.176512909351965	2.4175217937965363	2.446112380918819	1.2853313983446175	2.2594812212337416	5.59180285734651	yqgB	-221.0	UTR5	-	-	False		1509.0
3086177	-	4.096142385591231	0.8675650855198981	2.810112061700976	0.3365628799475664	4.109865536208789	5.144645727948459	5.755488173352607	1.6150401000858383	2.173537624787246	1.7510033093342663	2.945552912962497	3.673884589165531	0.9329805849554004	5.755488173352607	yqgB	-127.0	UTR5	-	-	False		1380.0
3086168	-	0.8523267321012621	0.5891618467307029	1.579021305759011	5.449600366503585	3.024636666005998	2.2409181898147765	1.298243700602211	3.0307092169207746	2.533490490203565	2.209293792032889	3.25394439447634	-0.6918818401212312	1.9864426344322	5.449600366503585	yqgB	-118.0	UTR5	-	-	False		1426.0
3086159	-	0.9678589002750376	0.2757862811082961	1.1642016399044366	0.6125318482164852	2.945235380731915	0.8741165244612034	5.67817077130312	0.3740762490593153	2.512368109932966	1.7566291716698967	0.8425306785057682	-0.6749374041752633	-0.7689117587790936	5.67817077130312	yqgB	-109.0	UTR5	-	-	False		1433.0
3086068	-	1.6591390910590469	5.946185004514912	1.0362882243656588	1.6705663337957797	2.1020697525667527	3.146085917579225	-0.7957634983330216	0.2316069035805807	1.2259196727997068	2.0687399269475497	0.392554900515944	5.616539880675101	2.428700110538553	5.616539880675101	yqgB	-18.0	UTR5	-	-	False		1736.0
3085981	-	1.3867939530851	0.870758578999572	3.67764028313232	1.306658776213924	0.9777633367936356	0.813361637059003	5.451076834442528	3.6821076820012135	2.8904089153923227	1.77119124783059	1.7306857625074632	1.1496325044939113	1.98889212949977	5.451076834442528	yqgB	69.0	0	TTG	L	False		1825.0
3085885	-	1.2614662383406257	-0.5631776890344095	4.841378476293753	0.1494022606412736	6.020370217181733	3.3955495100739626	2.959421907770549	2.207717342333899	1.4229606630421276	2.4474531983164622	2.242694474341492	1.4775301559863832	1.4740696219100975	6.020370217181733	speA	25.0	1	TTG	L	False		1890.0
3085858	-	3.4642048120510767	5.628301423026325	5.78789009867744	6.165639735674309	3.448086864015382	4.30544575420179	1.9036803337345587	3.51565105753633	3.744482991516581	2.8063544088859107	5.998116008824319	4.339173864394429	5.645564947797796	6.165639735674309	speA	52.0	1	GTA	V	False		1636.0
3083084	-	2.041852746714502	0.4063042090108891	2.5115912747123463	6.86030970525247	4.817168408890361	3.991467933841175	-0.6889793947911382	3.4869231127863407	2.5448192333685484	3.2844131646889942	2.6534899876241225	1.2925150552095832	0.6713758733920119	6.86030970525247	speB	712.0	1	TTT	F	False		1242.0
3085788	-	2.149292840122676	0.0049335966409307	1.731080054936789	5.631180059661224	3.550943031014959	2.9489125999893053	4.868296342673007	2.0037986738879945	2.7898062420040084	3.6675609242817786	2.016337749181143	3.0330789180868574	3.994477319143978	5.631180059661224	speA	122.0	2	ATT	I	False		967.0
3085735	-	-0.2536344559436288	-0.6310487466160846	0.253500080239624	0.5320149758202342	1.7261488480257887	-0.1362563485760149	5.372889490622288	-0.2089406790622281	-0.0977193512976683	0.2944248615012735	-1.2405431051768827	-0.406618421845391	2.265695691664691	5.372889490622288	speA	175.0	1	GTG	V	False		974.0
3085612	-	3.169072920914549	1.141985240552299	5.158439254832323	3.60799811223368	4.580012849151054	2.6786698987218363	-0.9008861866357182	2.062919307887117	2.712653065411058	4.779548689787288	4.629820199165191	4.200877318214289	7.4011216403338835	7.4011216403338835	speA	298.0	1	TTG	L	False		1663.0
3085545	-	2.1255498521920373	-0.2685178612683925	1.4629451449682056	5.392625521442573	2.8683881206045188	4.677040255025502	0.8238441841757382	1.5783081093593478	3.0362269594726903	2.848346969293565	2.524102038585953	3.4318236334744023	2.9216682319690377	5.392625521442573	speA	365.0	2	CTT	L	False		1846.0
3085498	-	5.048494711958576	0.998912255565532	3.372463866816297	-0.7118476755535497	2.8249072999721365	4.36042933561642	-0.4527481514888171	3.631683951791098	2.449798786167766	3.8980725372259086	1.1400536009315654	1.96121095956642	1.2272821064477089	5.048494711958576	speA	412.0	1	CTG	L	False		1537.0
3085435	-	3.944255897276912	1.0744567124515827	3.104979390078383	2.0789285939940614	5.05581191353561	6.327796058329574	0.146480141071281	4.113890175855448	6.533029133974758	2.813939343567854	2.76770827530831	-0.0222399235817769	-0.0085887919768294	6.533029133974758	speA	475.0	1	CTG	L	False		1453.0
3085400	-	6.165987144988767	4.827411114727139	4.091962809896005	3.307873963846904	5.151754418395518	2.524327600912532	1.9167048317590327	2.0986790057492017	3.8868706000423177	3.910532239308139	2.730619555038866	3.044134906528915	7.023721079474995	7.023721079474995	speA	510.0	0	TGC	C	False		1629.0
3085264	-	6.303494011262157	-0.0485716887316051	5.054345273832484	3.2462446710131343	3.5797116155353623	4.816305564858388	4.521076220127775	4.597157298364978	1.4736188365720957	3.783224212092733	2.9722873147656563	4.67027537912336	1.366774531840288	6.303494011262157	speA	646.0	1	GTT	V	False		1767.0
3086329	-	2.077606497667989	2.9636224695096525	4.967863143953132	3.9855633439969176	3.848986800422222	2.75714551000341	0.4038376469117757	3.140139701019663	2.17762103771869	4.387811458014714	6.056656612844949	5.461546603769642	5.043055970009963	6.056656612844949	yqgB	-279.0	UTR5	-	-	False		2490.0
3086336	-	0.859117916628871	-0.7892283820010859	2.6418033381216226	1.9947951251553664	0.1432489282480314	0.6966670467713074	7.221762510470866	0.8886670993887189	2.0788095588551674e-16	1.475032938956517	0.1114392833467281	3.86067876136196	4.378574976148017	7.221762510470866	yqgB	-286.0	UTR5	-	-	False		2490.0
3086350	-	5.2468160521899865	2.210494465301211	1.2037170985199814	-0.3353004978979858	4.943171131339091	3.1208435386315854	3.208771443246934	2.3871372756216096	3.877530692582355	2.2997342252968207	1.7588571888028008	0.0516210802809667	0.8396148925711111	5.2468160521899865	yqgB	-300.0	UTR5	-	-	False		2490.0
3086351	-	6.929549186451649	4.729089935362714	0.5617339283904385	0.5824192545836994	5.23495361958359	5.679178016573943	6.579683939715037	0.5668161098178786	3.395880079576517	1.5327950442825065	1.1316307663166527	2.585526475480835	0.4880928910596765	6.929549186451649	yqgB	-301.0	UTR5	-	-	False		2490.0
3087865	+	9.010594088937609	0.1147078669352809	4.267724505835517	6.891531985589009	3.688348451994651	7.064256417417073		4.8460303995082	6.913989389446926	8.327657140801541	2.703915483287852	3.3086976394044973	2.5286026042292966	9.010594088937609	metK	1160.0	UTR3	-	-	False		1127.0
3087740	+	4.060665610522856	5.0343545110888686	4.273191122138755	1.0059340037780804	3.0294698094039223	3.726445893228743		0.9147076222417104	2.819005239537617	5.304291600119664	1.6330041071332704		6.3576797139233046	6.3576797139233046	metK	1033.0	1	CTG	L	False		1022.0
3087668	+	1.606910215206143	-0.4143576193404705	3.036343377877348	1.612044277196368	-0.0625034150747498	2.5581911620065045		0.9591351980794616	5.242724028866163	2.1387797206592727	0.9321771424921608	0.8402821802404095	1.179673785050776	5.242724028866163	metK	961.0	1	GTG	V	False		1135.0
3087603	+	2.8098099511216064	-0.0023153682150457	4.037869199389762	0.8486251286955259	2.759443840330054	4.8276013187784		1.99136101697885	3.9416372771703343	3.826261988931055	2.933356611004536	0.2077484131982187	5.446683973839925	5.446683973839925	metK	896.0	2	GTT	V	False		1255.0
3087453	+	2.592350268928154	0.0040396210043774	4.3265997627224735	6.023833223742697	2.40449966169351	2.8822050699156		5.958775726502213	0.9610489642001268	4.05743311083021	4.493378021542635	1.2717329421650714	3.880354154467339	6.023833223742697	metK	746.0	2	GTT	V	False		1061.0
3087416	+	5.096812235282297	1.747814510291283	2.565170914336385	2.3381278890900514	3.0563075322198827	2.3620237868781824		2.1343674465947906	3.108982632890946	2.4717553631130134	1.4497611682325842	0.1770436258723782	2.6179548820437226	5.096812235282297	metK	709.0	1	ATG	M	False		1064.0
3087356	+	1.951104108647648	2.5650734862864555	1.9843156946850191	0.4556765809982118	1.93603145801956	1.338805579740651		0.1157743198882352	2.472495005487949	2.095034403492738	0.4743120054512489	2.834269835752894	6.084213754989862	6.084213754989862	metK	649.0	1	CTG	L	False		1087.0
3087264	+	4.3059534211056745	1.695185296922304	3.585755717843281	2.3370001106272267	3.3333873656415123	4.789612049003115		1.6259250079722734	1.9563116792570363	5.247629078165617	4.269720552958884		4.26149942608122	5.247629078165617	metK	557.0	2	CTT	L	False		1301.0
3087260	+	5.846261722960238	7.406519228695468	4.1099114928145	3.24471627666814	5.916585359273652	6.045790951216337		1.718344174670628	2.4503829022450514	3.2274328901756726	1.7083607114506956	3.3197974951751164	5.095098946081813	6.045790951216337	metK	553.0	1	GTG	V	False		1268.0
3087093	+	5.456571661187354	3.239603301949676	5.068476332130639	0.7534965224510292	4.237652397344461	5.058567818966153		1.9974688476917728	4.250079260885119	3.551512058892798	5.154008644192243	2.9205569833778764	2.161908030888158	5.456571661187354	metK	386.0	2	AAT	N	False		905.0
3086959	+	3.1767814939682584	0.6342866955332034	3.55964786099176	2.9384740872368345	3.3902779206634093	4.248623592291295	0.3856365944319671	5.851238508035304	5.36168846355437	2.7973826179189154	2.858464382372297	1.4603571732424911	1.6553174742713963	5.851238508035304	metK	252.0	0	TTT	F	False		1076.0
3086916	+	2.047689846411796	3.330706305516438	3.747936704679312	4.074373840630176	2.555835068358344	3.918464681887317		1.2940794131821567	1.6673359065499544	2.5523471501312747	5.303718235539891	3.523403065794252	2.642572615138795	5.303718235539891	metK	209.0	2	CGT	R	False		1128.0
3086754	+	2.907726517231501	0.0458708628561184	2.364707979895321	2.685805785708368	2.330229919897294	-0.1227068191136099		2.248120224660357	7.040105217337055	5.554959208716327	0.8399375391395929		1.968715143609392	7.040105217337055	metK	47.0	2	CCT	P	False		1104.0
3086721	+	2.9659312790554453	1.4847817942114074	5.391958071638565	2.5859331700011565	2.94402224802196	5.103930291978681		2.701117406239638	1.881492121268238	3.369500621782581	2.670696060892072		2.5770361682719347	5.391958071638565	metK	14.0	2	CTT	L	False		939.0
3086720	+	3.3135219231826887	7.0544949966814166	1.993107090697538	2.5811979538403813	5.08682425089986	5.685809202479202		3.6935473862894974	4.109356054406717	5.14241551982051	2.265176260235147		3.532971737913475	5.685809202479202	metK	13.0	1	CTT	L	False		939.0
3086646	+	1.6147843682235354	1.711796845978564	4.117276623920399		0.8632541694595851	1.149899941340707		5.175344097819054	1.541323608731302	4.575520503488704	4.428827555884249		3.40159569625286	5.175344097819054	metK	-59.0	UTR5	-	-	False		504.0
3086615	+	2.3820255829844874	0.0871920494075177	0.4722445516609698		1.627499825015804	5.5840911631609655		2.2755102963774445	6.0418363668256	1.8374587573838903	1.8036322667362568			6.0418363668256	metK	-90.0	UTR5	-	-	False		358.0
3085159	-	2.70571915663518	-0.1415130763862463	5.015475987372199	0.7334649716112144	3.0040981147372987	4.914493127383799	2.171825308340418	3.360579436949346	1.3982932026570876	3.804524402166417	6.0533793151790825	6.574941582386523	3.2849908198883195	6.574941582386523	speA	751.0	1	CTG	L	False		1187.0
3085114	-	2.8825388043242386	1.0234336596828717	6.160754061604322	5.301117517973463	5.979325298051236	4.886074079216629	1.0535402283266704	5.446052779659273	2.4530728504464068	6.901725080255672	4.385353408864986	1.1688658168502115	4.47505636486427	6.901725080255672	speA	796.0	1	CTG	L	False		1515.0
3085100	-	5.277952193038962	0.0913862837426694	7.755328731989102	5.235065895467716	6.148209559713546	6.395631460418498	4.062396312166606	3.931025411845773	4.177777696884461	5.632868144165026	4.805181930745741	3.574090009294609	4.781996118827175	7.755328731989102	speA	810.0	0	TTC	F	False		1477.0
3084052	-	3.6421632726046433	2.1159941029920093	5.026237459499973	5.3454121307622815	3.306564811623975	3.9033530925823134	-0.3474227878811215	3.444847005438335	3.6752100324284034	2.434671194881853	5.038267366626865	0.8154625309472707	1.7954250708446182	5.3454121307622815	speA	1858.0	1	CTG	L	False		1720.0
3083978	-	1.576783813849781	0.8131013558370778	1.7156783605408128	0.7608664729131934	1.5364178393587955	0.6069026385964633	-0.7709170563240658	5.341354371440865	5.491255991068216	2.441177534923144	1.2913947228555671	7.595934735392969	3.1276975710903687	7.595934735392969	speA	1932.0	0	TTC	F	False		1764.0
3083936	-	0.9864351573581508	0.9748865507211644	1.5966111851663976	2.651523513857164	0.9558058480611052	0.1541365752324465	-0.0027064615414952	0.4166248153644158	0.0379670931591055	0.271146712396528	1.1602214501653687	5.251358081561664	2.432422106054548	5.251358081561664	speA	1974.0	0	TAA	*	False		1822.0
3083927	-	2.785827514917151	-0.149811427199917	1.8687640026481105	1.9398020339266613	4.0287872499676	2.073297739940644	5.261207112892704	2.2322231484774995	2.2160287003800425	2.452405313149941	-0.628243374394165	0.764627492582312	0.365375973078035	5.261207112892704	speA	1983.0	UTR3	-	-	False		1787.0
3083861	-	6.933221212996629	0.2330514680759537	5.936075614915905	3.188348840011239	5.853333898083305	7.134794847238909	4.407630626244853	4.992926481262095	6.853906385104447	6.476076218032997	5.6660264058774645	4.798550712341887	3.065428967419267	7.134794847238909	speB	-65.0	UTR5	-	-	False		1613.0
3083742	-	2.462465563967587	-0.2752763958278942	5.045502251309443	3.705393837314012	4.088507114566337	3.362297366932008	-0.1644422022711287	2.2194597199851125	3.626070877551621	3.1569422423322853	1.8343377020952645	-0.3064760855644763	5.777096931062808	5.777096931062808	speB	54.0	0	TTT	F	False		1383.0
3083741	-	5.115057312036956	0.5169323151617037	5.317329991984123	1.4722362012672152	2.3869284777075803	4.595395189372062	0.6326701590425973	4.402767060233828	1.4347402315972542	2.303367441605744	5.945824857978069	0.866270639280294	1.3273715090648943	5.945824857978069	speB	55.0	1	TTT	F	False		1401.0
3083686	-	0.618750589511132	2.612187083770965	1.030022156778106	1.7880834446030065	1.5908313029060512	1.2757374872127774	0.0252469139787927	0.8847127077390201	1.7506297252363197	1.6790044870597045	1.1186426989192946	-0.3402660592520619	5.464532103585	5.464532103585	speB	110.0	2	ATT	I	False		1181.0
3083611	-	3.419980642286769	2.5984137869229733	4.913826365716496	3.339553801030494	3.249194071337765	5.678232687565092	6.201400840450888	4.549012070384522	2.41475739945138	3.517032900142898	2.517904806995713	6.38293953052529	5.316720856985524	6.38293953052529	speB	185.0	2	GTT	V	False		1085.0
3083520	-	3.5395806059942365	5.1163466397709785	4.187611703417423	-0.5800896036932516	2.301541527636581	3.65232626000169	6.732155211804224	1.5657411281264408	0.7052833309350048	3.0998691921272763	3.6934493942061417	-0.2890329901127302	2.241437222036715	6.732155211804224	speB	276.0	0	TAT	Y	False		1089.0
3083417	-	0.8235519708989176	-0.4935366125769612	4.404305906524884	0.5677369910406161	4.3261678383608615	5.848296511256701	4.909233997523231	2.055718058403884	2.485507609895945	3.352897578541153	5.318673444924069	-0.062222836771793	2.8151273172433746	5.848296511256701	speB	379.0	1	TTT	F	False		901.0
3083416	-	4.597029605917999	0.4076497998125413	5.00892378952462	1.688068646676172	3.227226280785944	7.085222817594805	-0.316155097408784	5.784271541665668	2.486457056555894	7.004423168724538	8.176224921354477	2.1231024554752187	2.589508370528377	8.176224921354477	speB	380.0	2	TTT	F	False		894.0
3083408	-	1.7812209609021568	-0.9044149889863652	0.4471876063727334	-0.5367308641179206	0.3807294233284826	1.0755157333892351	0.5904265348640707	1.2148134118710263	2.425451693200098	0.700833595239701	0.5798573382842394	5.334299175429115	-0.7606467240556373	5.334299175429115	speB	388.0	1	CTG	L	False		886.0
3083389	-	6.680455213582061	19.919481457952955	5.590009152210378	3.4443739543248584	5.933610804493743	5.862213508781745	10.278096647235564	4.35726275700692	2.648093475818252	5.096416132560375	4.78837236493301	-0.0777017830173717	8.287716722328403	10.278096647235564	speB	407.0	2	CAT	H	False		922.0
3083369	-	-0.0266572428578965	-0.8912580694393161	0.2140271335470714	-0.2785884739994992	-0.2086708075314399	0.1368691689830144	5.061706938315839	-1.003126462717841	-1.0130632978030254	-0.5703454816302396	0.6854559364008866	-0.6613565696634972	-0.7241242711630993	5.061706938315839	speB	427.0	1	ATG	M	False		968.0
3083355	-	4.51685745798318	1.1221390855228484	2.7306095132646955	4.504615217709115	3.738125300581893	3.525389906652704	-0.2272932217111689	3.544346546378071	2.4221277479336893	1.5467116563395669	5.214787034023745	0.5403872992398355	1.4841655863500522	5.214787034023745	speB	441.0	0	TTT	F	False		991.0
3083316	-	3.090766955355052	0.7479723192845529	3.168465040917192	-0.0278389553278274	0.9547455312667912	2.8033603944357703		5.248972032670741	2.311117215430519	2.800862824540048	2.6938804702394648	4.284503144930499	1.9545583693003905	5.248972032670741	speB	480.0	0	TTT	F	False		1169.0
3083298	-	3.439093541113118	-0.1622265952520211	3.77939008420164	1.7927782422614489	5.552525300196195	4.125439041569393		5.084583069193769	4.855933025828382	3.385052915210414	3.672177363414405	1.8638374356370973	6.15435719533084	6.15435719533084	speB	498.0	0	TTC	F	False		1160.0
3084001	-	5.272817942483095	4.493501376126071	3.4934533948422013	5.395278338137249	4.025875454800701	5.311247103033804	3.51098177911227	4.372307113313434	0.5092386250092578	5.03354155383039	3.1258277859586974	3.4772734195343724	2.1379035895053176	5.395278338137249	speA	1909.0	1	CTG	L	False		1595.0
3084149	-	3.905587970496876	1.4931255284149425	4.40384179104989	4.470286459317065	5.051676177547436	2.907756698637584	5.456234130730311	4.313122020699997	3.555849534161558	2.613411745789844	2.1875121377741404	1.0529699499557692	3.9332144995879954	5.456234130730311	speA	1761.0	0	TTC	F	False		1897.0
3085035	-	3.052958053798034	0.2818192037033096	0.755966532570597	6.021354242800893	2.2316296505865805	0.0045357872519219	1.2463604315549046	0.9814878716945846	0.6953584867982193	-0.6429987136128075	1.838718961946714	1.9920671112603447	1.1357529896153455	6.021354242800893	speA	875.0	2	CGT	R	False		1506.0
3084175	-	3.3882693552272904	-0.3762351532119701	2.620512282589156	0.4572044680493768	0.8899892888507022	1.7871489378860963	-0.2804579646369426	2.0103055522193967	2.635930628344134	2.118913002759976	1.4977459795505654	5.1964992645870325	0.3038712827209742	5.1964992645870325	speA	1735.0	1	TTC	F	False		1863.0
3084992	-	2.0599665452040754	0.2706204616611773	1.4204771398393403	1.1792752896027867	1.6638132035225792	5.536364132729797	0.6650359423224877	1.1623034292667969	1.4935866727196114	2.335459241577428	1.0646844344273525	1.3392574112687097	0.9532306376993182	5.536364132729797	speA	918.0	0	TTC	F	False		1444.0
3084962	-	3.626217624664131	3.1428126110133303	3.6696227397502734	5.85146723677218	1.6073909593553537	2.6737982933149493	4.611987356256115	4.252729785758405	3.115471844976011	4.075555908679525	1.0777048849358044	5.343183074129082	2.590467484547452	5.85146723677218	speA	948.0	0	TAT	Y	False		1357.0
3084807	-	2.606425080185331	0.7065498618846864	2.406919970454336	5.438552214078068	3.4285787821636604	2.6551498084606213	1.8414909576892096	2.768469820120568	2.7786417823025755	3.7286341110826817	4.456259750240194	1.5650353701990545	1.9400154742177769	5.438552214078068	speA	1103.0	2	CAT	H	False		1339.0
3084775	-	2.813165714246732	2.939393280186456	3.2729384736400124	0.9759746018869698	2.372984286328858	1.2174055573728464	-0.4570253050768114	3.690442491213333	3.084657838623606	4.019405407117321	4.174803151436962	5.65371857542969	1.5965889181437305	5.65371857542969	speA	1135.0	1	GTG	V	False		1209.0
3084650	-	2.704361468739368	1.6019826385372609	4.6838587562073055	1.851135365038316	5.505076794308479	5.936016534374509	9.14684070773898	3.560044841046944	4.459567816617564	5.347804939593028	3.5647471845587284	0.5454801602633343	2.372987611126018	9.14684070773898	speA	1260.0	0	TTA	L	False		1749.0
3084630	-	-0.2052326317482394	-0.0657395623131764	0.9151007375982172	3.370139020979639	0.3478530703841489	0.2156205029865379	5.493720972392733	-0.4858913940777045	0.7386541880505619	0.791647837134332	-0.5084237437769652	3.350936054079478	0.4694354099724762	5.493720972392733	speA	1280.0	2	GAT	D	False		1951.0
3084557	-	2.516351932530161	2.115096238957488	1.5494948770092871	0.7649543176618264	2.372194077679825	2.64500066387911	5.997678787960598	2.4430019527120552	1.272094126443057	0.6755198209786675	2.654702912831452	2.848559955022323	0.4093661931289796	5.997678787960598	speA	1353.0	0	TAT	Y	False		2134.0
3084553	-	2.2540249883504875	-1.0191004205828305	1.7766730756258684	2.6213170982217084	1.5547672596155444	2.311263111585967	8.508394449639951	1.4563352534818883	2.74694660901683	1.547395114251184	1.2736976465089211	1.1030139236611811	1.9584501905834952	8.508394449639951	speA	1357.0	1	TTG	L	False		2144.0
3084535	-	2.332666020462718	1.256747833221874	3.496867600389329	0.96013542814651	4.957301796894758	3.1841420807190337	-0.1646645981013794	4.786201238956671	2.354914343112826	1.9293597618438607	5.871156562995965	-0.0471098384560395	0.977135329851958	5.871156562995965	speA	1375.0	1	GTG	V	False		2137.0
3084523	-	4.166201080688783	1.221051569580705	2.1639392696812947	2.10084279409158	4.2081904734146045	2.2336911402227426	-0.8482843713613164	1.8405611497952925	2.057355466295105	3.542451846773546	5.564007682301926	3.44671296497813	4.299698278528738	5.564007682301926	speA	1387.0	1	CTG	L	False		2100.0
3084481	-	0.0212377582818466	-0.5188155357978259	0.4007838745863528	0.5309395618974743	0.6913997896363958	0.787734826970491	0.0495228278565391	1.1691006497959762	0.0420940282759306	0.4122992672626104	-0.6136825152873013	5.913450888780726	-0.5772186605010499	5.913450888780726	speA	1429.0	1	CTG	L	False		2032.0
3084437	-	3.5429318297284653	0.2641126546548404	3.3983206887969746	-0.4337060966784743	2.784856075568372	3.895639322734743	4.000715479707746	2.1739279262798847	1.5702508261284711	2.8336838024095297	1.3799298427573232	0.3497803879321444	5.291152841143097	5.291152841143097	speA	1473.0	0	TTC	F	False		1694.0
3084391	-	4.335219857188597	0.4193417549246442	6.193042427571818	1.194717552542707	3.89791602353302	3.1451397738618234	6.04112265602253	6.974309229681805	3.08096626060839	5.557224556222061	5.5355141871310565	5.8634378433147045	3.867070793800156	6.974309229681805	speA	1519.0	1	GTT	V	False		1579.0
3084323	-	1.215999835039677	0.6812846694064383	2.1173811667809925	5.1710576323684805	0.3381959113369466	0.2151430801507151	2.1048944151005986	1.1731545345781018	1.1048123272178814	1.6903014351075722	1.340582109590758	-0.6869390112983532	2.0642082985831025	5.1710576323684805	speA	1587.0	0	TCT	S	False		1421.0
3084294	-	1.141493050896537	-0.1212336551123338	0.4458330758991679	0.9832586322741212	0.5396351636004211	0.8916438341485153	1.2724651672985892	0.5336491955661353	0.7343998200022576	0.6687184068056825	1.006897308020875	5.116909836457769	-0.0989711288863957	5.116909836457769	speA	1616.0	2	GAT	D	False		1562.0
3084282	-	4.925061917178885	0.2254359226834526	5.009642285428734	2.043403050232671	4.890946477558809	5.370834460756218	5.838377725729117	4.182343213384732	5.200750253634149	5.613130542607015	7.13833970705291	1.8007915985990797	3.3682899733289258	7.13833970705291	speA	1628.0	2	ATT	I	False		1434.0
3084265	-	2.4071245382014843	1.019285215693252	1.1381385761952272	0.4176334106881601	0.6729868750055201	1.0202182288184545	-0.743815382626368	0.8115206078387887	6.160404336969874	1.1015024836848462	0.7866019567723666	0.969276143673271	1.7415461217840245	6.160404336969874	speA	1645.0	1	ATG	M	False		1671.0
3073027	-	5.093545017861555	-0.7057297462259694	0.2723474320959544		1.141758397520671	3.136980386562608				1.1828874268753644				5.093545017861555	epd	663.0	0	TTT	F	False		310.0
3072876	-	2.1997155242175928	0.6646409352541672	3.749980493339226	-0.6845682849922272	1.216593594340701	2.1908603618229963		1.3749407587356233	1.612869659669578	5.155442873097417	0.7068744477545535		3.1862351368497035	5.155442873097417	epd	814.0	1	TTT	F	False		479.0
3161155	-	5.615556648137581	1.4314996421057853	3.9684771717810654		0.3409087536957806	0.3606847977021189				0.3297955537555658				5.615556648137581	ygiQ	-10.0	UTR5	-	-	False		348.0
3057679	-	0.0726484991817157	0.3708099243547832	3.1311359230861933	-0.6189240155603464	3.0945950892286227	3.107292379774334		0.5899926641638411	5.753910745869485	1.3512476780544855	3.596241479146843	4.23436908757362		5.753910745869485	serA	730.0	1	GTG	V	False		399.0
3058106	-	12.040347946147534	-0.7748456901433952	2.040232508735139	9.244381069017347	11.340598495793058	11.728318698711828		9.720557322817667	9.100387630877384	10.610978855337594	13.818961022661748	3.375152655936444		13.818961022661748	serA	303.0	0	TTT	F	False		486.0
3058079	-	5.2940900405231694	-0.804078000685766	0.3370807794586752	-0.6249882527156359	1.032187545637851	0.426955337016856		-0.6720215050322469	0.2843825470686169	0.6502276788649133	0.1370450495186507	-0.5844240905789463		5.2940900405231694	serA	330.0	0	TCT	S	False		446.0
3058077	-	0.9109929295888672	2.0561423309343483	1.38940545808135	0.8696829808571187	0.2091907448714005	0.731263813979912		-0.2308059412465319	2.240317556219255	1.3183818654015056	5.023838371674299	0.594734258484604		5.023838371674299	serA	332.0	2	TCT	S	False		445.0
3058045	-	1.149916998079848	1.3994295480676333	4.220882624761625	3.678117357738508	4.600685971470906	1.290182655859193		1.1246016086485342	6.343193378450773	3.171147266647439	3.553965783216656			6.343193378450773	serA	364.0	1	CTG	L	False		438.0
3058042	-	0.3030150298229081	-0.765313034099487	-0.905765950437428	8.830482623487333	0.935636632047986	1.6954874503247606		0.6831453855881696	-0.0537992193789902	1.9740011962890704	2.748821305716457			8.830482623487333	serA	367.0	1	CTA	L	False		425.0
3058017	-	3.779156369709901	0.3373553341899237	7.831896815449336	7.114134622003935	3.3953219492842224	3.68701011335492		4.954229139490998	1.129779784047424	4.727111838066833	3.3969824232451984			7.831896815449336	serA	392.0	2	AAT	N	False		388.0
3057865	-	4.138747060991093	-0.8172681051444357	5.079996481558872	2.085055604391154	3.5983335965268126	0.8893200562493973			2.5712063459702312	3.4563802065449014				5.079996481558872	serA	544.0	1	ATT	I	False		482.0
3057706	-	1.4757724211199603	-0.9133571925070628	1.4688335143599602	0.7822638422348154	0.4873867280585906	3.056315589390182		1.2578481708618343	0.5310800582127818	2.214026023225065	5.603237193270321			5.603237193270321	serA	703.0	1	CTG	L	False		423.0
3057675	-	0.0537031293356004	2.6689596635295763	7.075693738783237	-0.6303876067193396	0.49866716652202	2.531808710597617		1.1258119469889214	1.1231970997619876	1.838039043618985	3.076189068026832	-0.5748658071331343		7.075693738783237	serA	734.0	2	GAT	D	False		405.0
3056429	+	0.6791572811552015		5.376338709674731		1.9739836600552527									5.376338709674731	fau	187.0	1	GTA	V	False		52.0
3057660	-	0.0169642667809627	-0.8502638199784964	1.862139770476656	-0.310588235805575	0.480615046087089	0.0651647387717706		1.960490183826596	3.124414325234269	2.060020503424689	1.123196507295932	5.758584063072915		5.758584063072915	serA	749.0	2	TGT	C	False		407.0
3057546	-	2.8880849018862462	0.0861727484432139	2.4728799217762543		2.5332154530774984	2.64832110238292			3.289216054898403	3.817800355516816	5.77481831078635		2.743749938518824	5.77481831078635	serA	863.0	2	CTT	L	False		389.0
3057464	-	2.763657276070504	-0.7594487488229688	1.6869599649256852	5.718101140784245	-0.3582318238793598	2.339648821454344		7.3061688238101565	3.830740746183615	2.3855253146092403	2.570470994087968		2.360643242291164	7.3061688238101565	serA	945.0	0	TCT	S	False		395.0
3057301	-	2.285224478044064	1.2760403970583103	4.366774720681984		1.061582208356514	5.969812318707521				3.5492168833115043				5.969812318707521	serA	1108.0	1	CTG	L	False		257.0
3057283	-	0.792909067978889	0.3474977942104554	0.8601209506826898		7.492479769115061	2.280058600560704				0.9967035907239288				7.492479769115061	serA	1126.0	1	ATG	M	False		253.0
3057179	-	2.9268094003009626	2.2944607479509025	2.1137952477152866	7.061249152449549	3.4433381103092424	2.174452190640239				2.376163654966561				7.061249152449549	serA	1230.0	0	TAA	*	False		236.0
3057165	-	1.2948732654884525	-0.7813270198448189	0.0504420437342978	13.416373389654147	-0.0694180728055026	1.6868887231717529				-0.1541696921164026				13.416373389654147	serA	1244.0	UTR3	-	-	False		236.0
3056894	-	5.498961714761894													5.498961714761894	ibsC	54.0	0	TAT	Y	False		54.0
3058163	-	5.570241844519144	1.2019577388903964	2.440452791868054	1.6005916459301155	3.0161816885887034	2.517470726135163		2.4787451915768126	3.8094332279149095	3.4766265601160584	1.1898008034428655			5.570241844519144	serA	246.0	0	TGT	C	False		454.0
3058234	-	2.057160963126708	-0.7414186044890365	5.179736465797878		1.0544592015091	1.3335185571076982		0.8900005238924293	2.3262932853443488	3.1748912276105936	3.2985992134842053			5.179736465797878	serA	175.0	1	CTG	L	False		327.0
3058244	-	2.652829046225325	1.6610742759807873	1.70011924865721		2.1603261598588213	9.80432826822323		4.848717346996789	6.38900362272675	6.323964854298874	2.96535661647626			9.80432826822323	serA	165.0	0	TTC	F	False		308.0
3058262	-	1.999753132135084	-0.0538780437831194	2.424864469756797		2.1546396248014075	0.4197256858470449		0.2566447165609331	2.314512086705394	2.2747679871518907	1.875197516128462		5.236761823207495	5.236761823207495	serA	147.0	0	TCC	S	False		365.0
3059788	+	1.592841611085228		1.85194745560074		5.341133395408077	0.1227941681031504				2.2614082597941567				5.341133395408077	argP	34.0	1	CTG	L	False		106.0
3059296	-	7.489722743168122	5.219905876343345	3.2980792792573954	3.933440758673479	3.168554398792373	6.461401075745426	0.6732264103822416	3.828714391448568		2.7277381549751825	1.582360634423245	6.283684498566668	2.084593930595683	7.489722743168122	rpiA	28.0	1	GTA	V	False		918.0
3059280	-	0.2920517385345959	-0.8723349663814978	0.4817140092261031	1.4495470327317064	-0.1469281371773209	-0.5019167045146462	3.391865261525229	0.8946355823386483	2.308178934241353	0.9088263737176404	2.666242040467723	5.404907709924826	3.1247245525616942	5.404907709924826	rpiA	44.0	2	CTT	L	False		1033.0
3059222	-	2.152118851527636	0.3548657710706248	1.3223849096379825	0.3597521165138048	5.590901425477451	2.926977552880882		4.2246497170338575	3.286920466614024	1.9372908056465288	2.2962349747783324	2.9751454627494467	0.3495327709008611	5.590901425477451	rpiA	102.0	0	TTT	F	False		882.0
3059163	-	1.1004263765064306	2.747072475496186	3.066621013295248	5.030378076596198	0.7315018542974636	1.8339825956641684		1.8783414611600109	1.681065891852872	5.513844613161072	3.240356324146314	-0.6834435832303715	2.0047761662402004	5.513844613161072	rpiA	161.0	2	GAT	D	False		891.0
3059019	-	3.415320279698043	6.061379286430945	1.135151878046525	0.1000373574274003	3.1742054740903893	5.049278244951265		3.4181204747666483	3.7074207784674313	2.5195439960227914	-0.374867774362455	1.824521431509228	4.7172904595793685	5.049278244951265	rpiA	305.0	2	CGT	R	False		746.0
3059003	-	-0.6252155148169055	-1.1492833195356928	-0.5897092583178548	1.3272683931851037	-1.057513538040885	1.171505269527155		-0.3392970236706168	-0.4391987241259966	-0.034401961848455	-1.0642433110176823	0.9190696207241136	5.050594761828863	5.050594761828863	rpiA	321.0	0	TCG	S	False		783.0
3058950	-	1.8871036604515403	-0.5105171855957726	-0.067381016761732	-0.7977197663028845	0.2873592016178986	0.7433137454437072		-1.343441463804116	1.3584162815170548	-0.1201824262965439	-0.1961912146941371	6.493635198293328	-1.132467856510627	6.493635198293328	rpiA	374.0	2	ATT	I	False		906.0
3058948	-	4.355586561423162	6.381164458685135	1.4234285510766886	5.058627198845093	7.443071417216496	4.974206637792388		1.4844562636455958	2.031139061338336	1.5168851452785244	3.9994492718294	1.3133636252607486	1.8896982834857063	7.443071417216496	rpiA	376.0	1	CTG	L	False		906.0
3058912	-	1.785202332628168	0.4987878086640198	5.8220892651834015	2.121761274835152	2.945846288512049	3.9585288717929794		4.432020483359255	2.525060751775807	3.295174707406176	4.300461409401576	3.474471618889654	2.1325862142203023	5.8220892651834015	rpiA	412.0	1	ATG	M	False		882.0
3058882	-	2.102768775516656	0.4092793723481243	0.4900101945964499	6.242520361187088	1.734009225061519	0.4142953345768588		-0.1044800914727415	2.0232060774568685	0.2573636144182684	-0.80923868953305	3.8116234929190473	4.83706819898493	6.242520361187088	rpiA	442.0	1	GTG	V	False		787.0
3058780	-	1.4141746265711106	-1.0449265311860731	3.4038993113181326	1.5316318318524842	2.348483261368878	2.5399047624142383		0.7378785927495479	0.8529420667233054	2.6070666651041416	2.2807967285326445	5.632727634097888	0.4429130387652001	5.632727634097888	rpiA	544.0	1	ATG	M	False		1022.0
3058731	-	1.4873457349814596	-0.1761766889135699	4.541047184468644	1.07827896744312	3.2777443351083537	5.102328440622075	0.6753560103954607	2.490578204058161	1.6134484042517208	2.777697885530712	4.765995373993268	-0.3540393748647288	1.794198119703875	5.102328440622075	rpiA	593.0	2	TTT	F	False		1175.0
3058674	-	5.638934723763114	1.9660361789714973	2.621861921219331	3.99792818333599	3.7687695105345376	2.9832129353125323	3.4482949683153006	3.797061887283644	3.7690227444701856	2.1052515528971685	-0.1652236380628166	3.855284154244258	2.564759775208597	5.638934723763114	rpiA	650.0	2	ATT	I	False		1370.0
3058672	-	4.66974281811633	1.2077899715455096	2.036623374305845	8.431143885892057	3.031255809125328	3.275301530289356	4.264020659744727	2.335328406372118	5.428314580835048	2.569545256257089	0.4148082707926113	2.011452602214395	6.315042951042315	8.431143885892057	rpiA	652.0	1	GTG	V	False		1370.0
3058408	-	2.7835213842565616	3.0016174089712635	-0.6769679005884287	0.6378178854474154	6.545458653045267	4.9416626295287625		-0.605765819737431	-0.2016529206704871	0.2163477941857591	0.2047221247580856		-0.9375372062048176	6.545458653045267	serA	1.0	1	ATG	M	False		535.0
3058399	-	8.73299103578825	4.948081099941711	-0.6769679005884287	3.7221058293873295	2.732794457637633	3.652533247912564		1.2090309586288863	0.7606357823310579	3.004300020630597	2.310801987458622		-0.0549092870375001	8.73299103578825	serA	10.0	1	GTA	V	False		535.0
3056637	+	-0.7445888536028344		-1.0165257996670152		5.536664429501391									5.536664429501391	fau	395.0	2	GGT	G	False		67.0
3055831	+	2.902570510503513	2.382821624910312	4.857707001745823		1.2912523989252114	2.2050681116730546		3.305919968140941	3.5783322998764184	7.119937106565862	1.4348074984982		2.242345338164451	7.119937106565862	zapA	218.0	2	CGT	R	False		659.0
3072857	-	-0.3048160619436604	-0.8426648406178139	0.7045376078971651	9.140024367671888	0.2883499344145238	-0.3933941970543985		0.4253714760556202	1.4839104956828213	-0.5484197299164734	-0.6506571355684568		0.8588300995128668	9.140024367671888	epd	833.0	2	TAT	Y	False		576.0
3053795	-	1.6379810017976568	-0.1652582028796102	0.2184339473235549	5.652741134237073	1.3517486962624847	0.0702108034653958		0.9115675888752104		-0.0028306608313316	-0.022692866838343		-0.9142232402285256	5.652741134237073	pepP	1044.0	0	TTT	F	False		545.0
3054571	-	1.815526738733361	-0.6826248050032354	5.45300914563953	4.508567202167874	3.55335211776314	1.4005877855717257		2.3356488378560103		2.3320885965385463	0.6558063023333898	3.4485868504305097	0.360108508071582	5.45300914563953	pepP	268.0	1	TTT	F	False		428.0
3054322	-	0.5060123764137009	-0.1798561725699221	0.5089001079425625		3.1605472755462465	5.22983946273375		2.158098383913984		2.886828059022536			2.6244296229100987	5.22983946273375	pepP	517.0	1	ATG	M	False		435.0
3054289	-	1.7073225251283433	1.7921129128716564	3.581936429983534		2.299672613650164	4.487044718578051		5.018724669366639		1.4368418538403471	2.918618866073272		0.2046530484378603	5.018724669366639	pepP	550.0	1	GTA	V	False		460.0
3054205	-	4.360283007735571	0.3427255739436937	1.4648958390921034		1.9254390541669728	1.6994972484751505		3.015398838546981		5.1791290510427	2.038477254423493		1.8582508603423848	5.1791290510427	pepP	634.0	1	CTG	L	False		479.0
3054150	-	3.980844641445719	1.1360171563070114	3.307107302471992		2.6030015021873987	3.054834715666869		5.422397406329166		3.348767312086044	3.890791454976503		2.34952537450061	5.422397406329166	pepP	689.0	2	TAT	Y	False		382.0
3054024	-	2.20294258627029	1.7227616125896756	5.64508843020721		1.9505316611685315	-0.3727947116017274		1.6074012278941807		2.1529901147707675			0.4763202784088318	5.64508843020721	pepP	815.0	2	GAT	D	False		424.0
3053969	-	2.723135727971018	0.0278855693266579	5.056121434038078		3.366633392974736	1.968635106431776		4.318939325114023		4.086573907737413	2.530610337600553		6.1462097724722335	6.1462097724722335	pepP	870.0	0	TAC	Y	False		431.0
3053905	-	1.0355239877438298	0.1915774291143809	2.3855800563265843		5.795467065537308	4.762070021125164		2.5783757161562524		2.58608017269838	1.163191626977603			5.795467065537308	pepP	934.0	1	CTG	L	False		422.0
3053566	-	10.596504362591311	3.3964590813936075	3.385796463839377		1.0629321617560088	4.723860021453909		2.8846959599501285		4.487883782699399				10.596504362591311	pepP	1273.0	1	GTG	V	False		395.0
3055801	+	5.042104276389034	0.2753104315297207	0.9073907746739154		3.4873223263941844	2.134171903164517		0.6047432661989308	2.8554163552850214	1.6641420853603828	2.2136646243596774			5.042104276389034	zapA	188.0	2	TAT	Y	False		628.0
3053464	-	2.2688807719031194	-0.6499336836196815	3.88858777508344		2.442617692079655	3.063853530457226		5.1060965739224144		2.038606858760244			-0.8210556299436975	5.1060965739224144	ubiH	53.0	2	GCT	A	False		258.0
3053322	-	-0.2292675140633087	-0.6933752452815365	-0.2405403191933629		1.5423401755341886	0.6185288731205495		-0.5491304402422686		1.2077323153031818			6.272232914569092	6.272232914569092	ubiH	195.0	0	TGG	W	False		252.0
3053120	-	2.6908375694652045	1.3375524861268122	2.189445139842224		5.289369348036952	2.95924092851121		1.4751728450075707		2.910218248479363	1.2172229236044363			5.289369348036952	ubiH	397.0	1	GTG	V	False		325.0
3053032	-	5.434822154335414		2.198247254204793		1.484725129491131	3.018462136562256		3.2864917075441302		4.982921554172976	1.6097658692636494			5.434822154335414	ubiH	485.0	2	GAT	D	False		191.0
3052957	-	1.0709681772351798	-0.7014611277310341	1.6472595815613371		5.379966564394287	-0.3033103752918467		4.799500598240338		2.479770814115812	1.716844759356039			5.379966564394287	ubiH	560.0	2	ATT	I	False		258.0
3052948	-	3.1925659461955496	-0.7018997612814821	3.371087848468976		5.362029044656754	3.9132404604585673		1.667797576797068		2.581854890003118	0.0670111736133998			5.362029044656754	ubiH	569.0	2	GTT	V	False		255.0
3052916	-	5.074280672370984	-0.6450499607090957	4.858593828879834		5.243174838413369	5.0705659732997965		2.5227537382147767		7.449291418310335	5.660845744055184			7.449291418310335	ubiH	601.0	1	TTT	F	False		279.0
3052897	-	0.5900746293070457	-0.6629126073623883	1.0042136946468865		1.695264473016606	1.8589596892240616		0.3471143471833126		0.7368215857013447	5.527895224349212			5.527895224349212	ubiH	620.0	2	CAT	H	False		278.0
3054608	-	1.5738366152079153	0.4764022608465386	3.0239905493225208		0.743407540822834	6.128871173832487		1.4065738557875582	1.239645392140173	1.4211747334822629	3.0786260859902663	2.9646364797074383	1.9838986115937185	6.128871173832487	pepP	231.0	0	TTT	F	False		491.0
3054683	-	2.9291484472920195	-0.2113592694816929	4.562390557799384		1.1316510328738203	0.7387189224147861		0.6538802200030658	5.0819127127572425	4.746985513799042	0.0616306947992351		0.5906889354136785	5.0819127127572425	pepP	156.0	0	TTC	F	False		491.0
3054686	-	0.106939989367369	1.3649929428341394	1.875356783175792		1.4666318323031775	2.718120607424427		1.843164488115416	0.3413307255158713	5.451584914127405	1.3864694905846155		1.6495974302176606	5.451584914127405	pepP	153.0	0	TAC	Y	False		473.0
3054689	-	2.279660853348583	-0.1411198529504931	3.558750935461183		6.164761551386173	4.589867419848427		1.801433913339932	3.85019100525896	2.436717313938164	6.443478030356786		-0.3887965929604765	6.443478030356786	pepP	150.0	0	TGG	W	False		468.0
3055799	+	2.930078319749206	2.329504534395677	1.7797665257220228		5.080508334707353	6.411072497636065		3.6659383600559017	4.200694283646748	1.542497632091093	1.2426683866820691			6.411072497636065	zapA	186.0	0	TAT	Y	False		610.0
3055641	+	1.869347435281899	2.316112515136228	5.620871693383445		1.7005330965370846	4.271532897950405		4.73220391739952	6.026704662459183	2.7880199827754	6.613295390774978			6.613295390774978	zapA	28.0	1	ATT	I	False		382.0
3055609	+	2.0873071116538595	4.181629500673019	1.0243482541366358		6.984865675395946	2.7142827133727696		5.961194109777583	2.393616468137952	0.4290498443776886	1.2816618500396335			6.984865675395946	zapA	-2.0	UTR5	-	-	False		359.0
3055420	-	3.204837123668763	3.950395059259877	1.00939860389992	2.763145187268216	4.342273669672396	6.746547771684004		1.8394180184548976	0.5298279463636378	2.513246914287764	-1.1445484589211663	4.729540715960543	0.6166254772124196	6.746547771684004	ygfB	23.0	2	CCT	P	False		899.0
3055416	-	7.134516246228685	8.405840626096017	5.426793827888861	2.4817462506023618	6.113980980343537	9.881566282486652		2.195130240308446	1.810314438523212	3.128964421128864	2.1827746053764017	5.402035553849369	4.370949007860698	9.881566282486652	ygfB	27.0	0	TAC	Y	False		899.0
3055398	-	0.8948351863842197	0.9411835087517494	2.576287418545521	4.669426535975904	0.0777918031819498	-0.4341961303050664		0.8066418067973934	-0.0970558211703118	0.4977740686871479	2.1827746053764017	2.208404669407544	5.695276327763403	5.695276327763403	ygfB	45.0	0	TAT	Y	False		899.0
3055396	-	0.7316150929576777	0.4519891787278484	1.951655536471786	1.8460199662517376	1.232409416676555	-0.0264753814065239		0.4695343665498478	0.5298279463636377	3.744681927969964	2.550908652961178	2.208404669407544	6.026358157739079	6.026358157739079	ygfB	47.0	2	TAT	Y	False		899.0
3055271	-	2.069481403252254	-0.7929090679788889	3.396630073003576	5.875533329997839	3.372366063989564	3.663745072878103		7.66026482901196		5.734655642501349	3.691538672865462		-0.3815096252612909	7.66026482901196	ygfB	172.0	1	ATG	M	False		570.0
3055189	-	5.084668972180509	-0.0329110431932616	1.390655903027975		3.1988145330880484	4.076383752856058		1.5915175351980757		3.297147433255387	2.2256725772342683		0.7015586878389594	5.084668972180509	ygfB	254.0	2	CTT	L	False		579.0
3055181	-	2.0034250126968445	-0.1165983111504708	2.171823528147981		1.7727612259821206	1.2533849375577393		1.3384113267553042		2.5367767750665204	6.765191929025765		0.3876669635074861	6.765191929025765	ygfB	262.0	1	CTT	L	False		624.0
3055135	-	4.308110754359848	2.940567706166645	3.0760100880402805	0.6534171435895892	5.212411062542363	2.4276575498401938		3.153523442375824	2.62509700571986	3.120432279009234	1.5090790528096487		-0.2930356541604554	5.212411062542363	ygfB	308.0	2	GAT	D	False		749.0
3055122	-	5.040881633554069	4.36981647508828	2.749396066972837	5.195333659673139	3.04055050682084	2.9440207752337613		-0.0320945628228781	1.1261281084981123	1.7607088370108903	0.8349911978153928		0.7610684777142747	5.195333659673139	ygfB	321.0	0	TGG	W	False		736.0
3055034	-	2.133407518381581	0.5742415322509978	2.903983259292029	3.883232571448551	2.084060776644501	1.4494674887424852		5.278673770994223		0.9574470518351018	2.4251094575618395		0.720074815286098	5.278673770994223	ygfB	409.0	1	CTG	L	False		495.0
3054983	-	2.60721395390789	2.260776661041756	6.734937524102341		3.874383365021075	1.7250021019572763		1.6197854969580925		2.806715048186771	2.312989211788748	0.2484777677974506	0.4135100311747644	6.734937524102341	ygfB	460.0	1	CTT	L	False		469.0
3054954	-	0.422035535585477	-0.1631660609565641	0.9623101863739316		0.0775160051479892	0.3285334039312583		1.1658717281978952		-0.2133385998820474	2.217422040965004	0.964638722327343	5.217652542539254	5.217652542539254	ygfB	489.0	0	TAC	Y	False		465.0
3054781	-	1.996152805490304	0.774533444602008	1.8908538095552263		1.9465597441173683	0.6281629971588707		0.9767643727881408		4.286182107022946			6.998279278272948	6.998279278272948	pepP	58.0	1	ATG	M	False		382.0
3054716	-	1.8690499705552903	1.2324554892903985	2.228584249648822		2.3278405955985133	5.451778162155006		0.1193741143684303		4.552644299259804	1.972295111521704		-0.3798314739567234	5.451778162155006	pepP	123.0	0	TAC	Y	False		474.0
3059797	+	2.7176373702151464		6.668807933301171		2.1822704836809432	1.0973993951558434				3.510990684998751				6.668807933301171	argP	43.0	1	GTG	V	False		107.0
3059953	+	2.088030797537471		6.16267170937684		0.8765259543267713					5.472980537333953				6.16267170937684	argP	199.0	1	CTG	L	False		55.0
3067513	-	5.848623372113921		0.4649215014914633		0.8232394014586799	1.689434985030939				3.25817140304225				5.848623372113921	yggE	566.0	2	CAT	H	False		142.0
3071018	-	1.4294277222205556	0.9859586851413624	3.586445236100061	1.9939021239141257	2.6142112157119053	2.575540006351933	5.8780229368835935	1.464235589036326	2.8029814477812454	3.3861724252731893	2.6401309658936563	3.763496178266619	1.5889451497590024	5.8780229368835935	fbaA	225.0	0	TCT	S	False		3374.0
3071656	-	4.576753107477467	3.0939700640478933	6.236090102389522	1.1914623045120825	3.869233551767728	4.582893019136743	0.8870201822232076	3.1369846490757523	4.245680639668672	4.5968050673706	5.034518419201757	-0.7872275336219028	0.7767443892821548	6.236090102389522	pgk	965.0	2	ACT	T	False		1805.0
3071550	-	1.7006632328138942	2.122188865917684	3.633826746079772	7.271614045194858	3.0767432351017066	2.098491508548481	1.2275340867478706	4.580853813470699	2.9387778527904764	4.297644857602292	2.695400845394489	2.59158116742296	1.549481669635497	7.271614045194858	pgk	1071.0	0	TAC	Y	False		2099.0
3071389	-	1.3379975827766106	0.6617065452135584	2.074519856341028	-0.0133720763851921	1.7241398827821657	1.4252055318519812	5.980137004289031	1.7135951714286968	1.3233199598426677	1.8322491519413155	1.129335683378764	0.3075479825688825	1.2998499241716095	5.980137004289031	pgk	1232.0	UTR3	-	-	False		1912.0
3071376	-	-0.0205674338201255	-0.5761973483758388	0.8003322112645156	0.2845810362877252	0.5804193944430751	-0.3003071602862132	5.303127046494172	1.2502793436722068	0.8136854863847548	0.3485896759837747	0.0667920193314165	1.8264626284776604	1.3938614023389737	5.303127046494172	pgk	1245.0	UTR3	-	-	False		1468.0
3071282	-	2.769730742917052	3.3062658620040994	4.1787291047181565	0.1997742372363166	3.1881924188296504	4.483043348408507	1.1919901980127456	5.022474457310643	1.187939672786695	3.924726532716907	2.0709319238411754	4.6673412197115525	6.146973530359118	6.146973530359118	fbaA	-39.0	UTR5	-	-	False		2012.0
3071181	-	1.1174422685572996	-0.709052527534222	1.4011309575371502	1.342581386186715	2.466427829237524	1.6490233746981775	5.493331529405002	1.5462230269453534	1.58771808480856	0.925325526070651	1.940329559872608	0.5279911388840816	0.8982114110368127	5.493331529405002	fbaA	62.0	2	GTT	V	False		3031.0
3071180	-	2.537500498907104	-0.0311082473297904	2.937229434453066	5.165774494375994	1.3094700435567987	0.2268898656313716	0.7972905799691623	0.2906153257651188	1.7955452842365678	1.752581731200487	0.3052598709298934	0.9389215332432516	4.619400807113606	5.165774494375994	fbaA	63.0	0	TTC	F	False		3005.0
3071104	-	1.3200607314567534	1.36695298777446	2.0147009910043594	1.1297967464366343	2.69220378186754	1.0585794036313854	5.820858083898842	1.640540663360336	1.833356538995932	2.6628442315991863	1.5054058139552229	0.9697126566407592	0.3062046082920746	5.820858083898842	fbaA	139.0	1	CTG	L	False		3226.0
3070929	-	-0.0830747816188792	-0.2282524715528188	-0.0709611821710537	1.7566061755363531	0.1637713107955578	-0.8425915316330927	1.3150744677026078	-0.5181283897244506	-0.4371400055625891	-0.5156963061644486	-1.2363340065922563	5.263804122784842	0.5597301267803457	5.263804122784842	fbaA	314.0	2	GTT	V	False		2497.0
3067553	-	2.939727572081237	2.1546419791842832	5.993468282534201		2.315672817965995	4.050316443333686				2.9715902437770216				5.993468282534201	yggE	526.0	1	TTT	F	False		137.0
3070874	-	3.7969632192668783	0.1825619679038575	3.761885056554721	3.8636952039001136	3.803397134304751	3.333073090367164	6.182429713378339	4.280828996147	2.298432054226308	3.509421156781957	3.304609676415493	1.6458973155891596	3.2315592127695574	6.182429713378339	fbaA	369.0	0	TTG	L	False		2976.0
3070655	-	1.6203342015721174	1.298981662208795	1.182382810892963	5.06562719464315	1.0039375721674235	0.9258041826967732	-0.2666403120555942	0.7653739904930073	1.107154303144173	1.6613471318762294	0.8187147011749536	1.9357107747014464	2.7104713552200668	5.06562719464315	fbaA	588.0	0	TAC	Y	False		2345.0
3070625	-	3.0186726112459	3.416234422522833	4.607540855444414	1.46626186292525	2.612893152905523	5.017053272226941	2.948034883392161	2.0428032852214906	1.5948112416326794	2.723098687122297	4.438248355923997	1.4979946037356848	3.3539396955221386	5.017053272226941	fbaA	618.0	0	TAC	Y	False		2591.0
3070596	-	4.094735450247691	1.023553394673416	3.398629051825013	1.853133610640032	2.3579325628013463	3.879943933980226	2.8580965394858984	3.892939157231838	5.094823981823493	3.188630133419529	3.681925961687234	2.000918092009024	2.3520180684960934	5.094823981823493	fbaA	647.0	2	CGT	R	False		2842.0
3070519	-	2.81231289408826	1.0297576573930889	2.924195493921082	1.6434819787324264	2.739863740336489	1.7494749841179478	1.3914465685160664	2.7833880497682792	5.029562518005985	2.968558673002234	2.33712981453204	0.8045817248300678	3.137891408284029	5.029562518005985	fbaA	724.0	1	CTG	L	False		2812.0
3070460	-	2.185593833592722	0.1642387403142269	1.924674918660675	2.305599137943678	4.019687480849231	3.642974880345774	0.141799361750993	3.3342342345444784	5.192773467875807	3.152600790456424	2.6186170045133497	2.235897767508128	0.6822277117954116	5.192773467875807	fbaA	783.0	0	TTC	F	False		3109.0
3070454	-	4.420942511030124	2.59194899990517	6.171371456890752	7.832819664364194	6.0156975095857055	7.772546480659964	1.0263269601171892	6.596922505416927	4.753238191206468	6.767038505526898	5.6441839303088726	1.414154254271471	3.727964164852165	7.832819664364194	fbaA	789.0	0	TTC	F	False		3059.0
3070437	-	5.326470396420425	3.785213033365468	6.067839983625762	5.349431336471368	4.433945969219035	6.726154256077142	5.451085321938101	4.644335547205495	7.575644814162106	5.760344129885923	4.73856524032166	2.3615262737800724	4.824034383294498	7.575644814162106	fbaA	806.0	2	GGT	G	False		3052.0
3071706	-	6.866727378637114	2.3947104582108927	4.541337205561884	1.570225981022657	4.223380042513198	5.334806116227211	4.904823855238573	3.9877738671836336	2.931333156474878	4.788595026362004	4.939914001189701	3.5871578117972023	2.519362139996012	6.866727378637114	pgk	915.0	0	TGG	W	False		2453.0
3071755	-	2.6027939359164587	2.507911079281742	2.566704196259372	3.479678252712838	5.947384754917505	2.60479035942638	2.7514862139459275	3.344060151761516	3.904651431003919	3.355282987273524	1.0852302199265174	5.357678738255988	4.891512139711642	5.947384754917505	pgk	866.0	2	GCT	A	False		2859.0
3071810	-	2.100821945324817	1.2228982307595129	2.2056674333421253	2.6888254087633587	3.382716787448063	2.560874216980145	0.5111775546948183	0.9849453585283512	1.520365501177298	2.457601051862972	5.16090837698636	1.8332073067821784	2.118574443504892	5.16090837698636	pgk	811.0	1	CTG	L	False		2548.0
3071877	-	3.849024504444456	1.5906063277971991	3.4117824849673606	2.6883082372769818	4.865524135997038	2.8287781150822977	1.1390767331119287	3.8667905012071295	4.678860545939824	3.659989040000311	5.218162988897858	3.460672139641967	0.8567245279289055	5.218162988897858	pgk	744.0	0	TGC	C	False		2052.0
3072797	-	6.766852953248428	4.029172353697657	4.9029936585566745	0.6591508856447789	5.574475352143742	5.7760788089240105	0.8267803430047095	4.800928172776222	7.555995757944468	5.25840610674489	5.529835078199582	0.3152952110188593	4.242691036733085	7.555995757944468	epd	893.0	2	GAT	D	False		1206.0
3072776	-	-0.1399910805363535	0.5333666399627328	0.2816568283566851	1.5758586158065206	-0.1177926928334952	0.5724680212552455	6.669449302480017	0.2665095328192223	1.307075787592049	0.2766919906679709	-0.6408485925702897	0.8600320428558137	1.0115743357479714	6.669449302480017	epd	914.0	2	AGT	S	False		1283.0
3072673	-	3.208315612140183	5.182934023696626	4.925345470264738	5.091877710341489	3.900125881112879	2.523924478068972	4.320874579547794	4.576843923304984	4.314158304073334	5.944583947519143	5.981651717505226	5.016262166708603	3.477041069728927	5.981651717505226	epd	1017.0	0	TAA	*	False		1893.0
3072575	-	3.327274381541564	4.334708204333436	4.49582856244681	2.050806132641524	4.603966630016349	2.688054121741943	3.259221793770937	3.126955627136729	1.6408264075803496	2.884564350000482	4.52476363843139	1.3238731507249066	6.075906762410622	6.075906762410622	pgk	46.0	1	GTA	V	False		2386.0
3072559	-	1.885585642381083	1.477138434320196	1.7079147884687838	0.4452859524619024	2.1221474067528106	1.898592271782193	5.026581145701079	0.8045093197954181	1.2255920870702268	1.7494559773001264	1.9263507520264933	0.3403271870149772	0.3143345180646258	5.026581145701079	pgk	62.0	2	GAT	D	False		2349.0
3072508	-	2.6892414803075253	1.7461755531523555	3.965969941152225	3.085704880930859	5.1297325929725766	3.2365625418227384	0.164916638120203	1.8678780764256209	4.828909090251275	2.8794470379908192	1.843436165887648	2.076132333868854	2.917620349118705	5.1297325929725766	pgk	113.0	2	CGT	R	False		2024.0
3072500	-	2.0552816965197125	0.2785804731325172	2.858818068772802	2.61935307165833	2.534704078899769	1.0877451174897508	1.3700167631624325	2.651518334694678	0.6314389353420204	1.2319837924629309	2.6814879475479523	8.713935236168961	2.267753680151248	8.713935236168961	pgk	121.0	1	CTG	L	False		2023.0
3072443	-	5.098934790335711	3.86002165871349	3.589659444758503	3.131389170553727	4.505389841547487	3.3997077099701154	2.617057061805013	3.173522732952942	3.436520672753291	3.792397175310066	3.4817103320802576	3.53191472369667	2.86194828258401	5.098934790335711	pgk	178.0	1	CTG	L	False		1939.0
3072356	-	2.831827137717508	3.151738153623914	3.8160104000798927	1.4500966676956095	2.922449525560036	3.692516938791987	1.8498151343021647	2.83248738799006	5.413694940099912	3.542353861557052	2.9158629909261595	1.2439877115254894	0.6984595913148227	5.413694940099912	pgk	265.0	1	GTT	V	False		2159.0
3072282	-	3.2373529758583066	1.1887943994452588	3.88079997480984	1.864700243501227	5.533304024060666	3.492051308569928	0.8316142500125446	3.1569716552413336	3.928391030197267	4.111269389685328	4.057601686642792	2.0144546305665574	2.115153490973892	5.533304024060666	pgk	339.0	0	TTC	F	False		2267.0
3072175	-	8.078749250553065	1.7964599781850137	5.952687472628275	2.5538180098695045	3.64320179950983	7.204388107716111	2.633990015641511	6.910950515970384	5.645937763904875	4.753471959195152	4.9983407042618335	0.4365570631700248	0.8445749759309003	8.078749250553065	pgk	446.0	2	GCT	A	False		1846.0
3072089	-	3.4195818013809443	-0.0634387008861494	2.4117590791332018	2.5838978215304267	1.688226792000671	1.3559708388927187	4.402579073431048	1.305466124906613	2.7109459980779658	1.0595644717881034	1.112010001949999	5.564300737941837	1.124096136953709	5.564300737941837	pgk	532.0	1	CTG	L	False		1813.0
3072049	-	3.7748889769336382	1.9305492060784573	1.772067298311734	1.4906225923983796	2.0036410406568645	0.7687356010111402	0.3719621516922671	1.8387875872773227	0.6564932718826761	2.401742732011097	2.031525589118284	2.5470564880961124	5.024055901861786	5.024055901861786	pgk	572.0	2	GGT	G	False		1844.0
3072009	-	1.959683591449852	3.994505934533733	1.5186133488722724	2.385020481389741	3.837026205158496	2.2542494608768986	5.69588466258106	2.82127066181813	1.423896300126794	1.2713982262947143	1.7881074494745808	1.4781583457373737	1.4421669398692167	5.69588466258106	pgk	612.0	0	TCT	S	False		2241.0
3071968	-	3.6768098916951626	1.5064323478030832	3.8557322002206207	0.9061395879154656	2.40351021389377	2.722927097749573	1.4691825273758568	3.489888502386437	3.4884968572367363	4.29145166768111	3.847479425539953	8.347553060764822	1.1284264719372092	8.347553060764822	pgk	653.0	2	GCT	A	False		2305.0
3071961	-	5.043578805064024	1.513684684136355	6.568844491964605	3.2507514189387035	5.077622297716081	5.9814538714951295	0.9945278654640712	6.618748547351286	4.994942991979205	5.834409388918525	4.815025319521575	4.237865582703983	4.0536047809140605	6.618748547351286	pgk	660.0	0	TTT	F	False		2265.0
3071932	-	1.968222429981999	4.555547166170424	1.5127007090505564	3.477809902967221	0.9158832385325848	1.100329592188188	4.339467516439436	3.1288290671821324	0.9436610501046628	2.2347370027676314	0.8749049141243113	5.134874160533342	2.5878474455006635	5.134874160533342	pgk	689.0	2	GGT	G	False		2538.0
3070355	-	4.252107201602091	3.770662808807125	2.2116819669400845	1.7744360072965162	4.939026630556545	3.4826462608051685	-0.3783827269947266	2.8888464647231	5.401006987479803	2.693269475775927	1.7039519264714569	-0.2877487523858157	1.9637511275601671	5.401006987479803	fbaA	888.0	0	TGG	W	False		3121.0
3070337	-	4.627897792546207	1.5017214006719963	4.626697128924166	2.413629140900042	2.9870806793849645	3.523579829569401	3.665839274835063	5.086159244548264	2.2056726545614453	5.585390733898096	5.653542132707822	3.001557098158753	1.0544096958092664	5.653542132707822	fbaA	906.0	0	TAC	Y	False		3286.0
3070334	-	1.9810161938480848	2.1588089354270554	4.044570569282374	3.250583473640849	2.9456488961557006	2.773109928874152	1.806906005988951	4.001437457139869	2.5563918942336565	3.3134237363195043	3.9718622703382938	5.174106027779829	3.037019654967092	5.174106027779829	fbaA	909.0	0	TAC	Y	False		3274.0
3069161	-	7.24944581912916	0.7911462625577677	5.7488246931077365	-0.0413052140539192	2.9334410535137287	1.3147716641790907		5.400519895524488	2.013098256081093	3.276271491812208	1.3624504344895187		1.8544988627626104	7.24944581912916	mscS	645.0	0	TTG	L	False		554.0
3069104	-	1.6233544151128316	-0.8860426372733371	2.042757164627042	6.043218887224568	0.99932822254911	1.5677111059350468		1.5655450591092517		1.0572934858785004	1.2637825948760846		2.96630608468696	6.043218887224568	mscS	702.0	0	TTC	F	False		533.0
3069089	-	-0.3609782970205064	-0.8971944899771047	0.1226517136497298	1.885584390726473	0.2480591693575359	0.9995310597939552		-0.6103170935498191		-0.8246233339389918	0.6216314490755337		6.3611191109846095	6.3611191109846095	mscS	717.0	0	TGG	W	False		554.0
3069024	-	1.8394862800639549	-0.1155921657022592	3.6101630451759736	0.2214988296504998	1.2090326525530044	3.631485938326184		6.95761966783671		3.819854025882498	2.0792941844478605		0.6734021361846092	6.95761966783671	mscS	782.0	2	TTT	F	False		556.0
3068952	-	2.061568148871741	3.0815088036226963	0.0177616559417858	3.6929906309415377	2.6280047668863045	1.1730172023566172		0.7152129701152383		1.6706611633867987	-0.5023779683735373		11.758750699103809	11.758750699103809	mscS	854.0	2	GCT	A	False		508.0
3068566	-	5.109189129335695				-0.7554022836672711									5.109189129335695	argO	241.0	1	CTG	L	False		76.0
3068234	-	5.029244728626327				1.6914265045961987									5.029244728626327	argO	573.0	0	TGG	W	False		58.0
3068073	-	5.917232275527204	0.4442894803169867	1.0998719530419223		1.3801348358918974	3.8143600522193775				2.366462328767408				5.917232275527204	yggE	6.0	0	TTC	F	False		216.0
3068049	-	3.955554601932585	1.5445158327668211	3.3699902595695286		5.05729500427347	2.993889340280826				4.970827849732606				5.05729500427347	yggE	30.0	0	TTA	L	False		216.0
3068041	-	1.3453155737508795	0.4442894803169867	3.3699902595695286		5.05729500427347	0.8474633148879439				2.0257713444027843				5.05729500427347	yggE	38.0	2	GGT	G	False		216.0
3067990	-	4.582731947779036		1.3828820143350673		3.602911495494548	4.9486821664493945				7.746125129114613				7.746125129114613	yggE	89.0	2	ATT	I	False		139.0
3067948	-	0.8227533512074423	2.0761369963435	0.7920588390554282		0.1683010231332586	5.394598032979178				2.268296002936405				5.394598032979178	yggE	131.0	2	ATT	I	False		176.0
3067857	-	3.9385762505569626		4.570013003935372		5.288031119443152	1.2440903439680635				4.466735671096874				5.288031119443152	yggE	222.0	0	TTC	F	False		174.0
3067853	-	3.4452572994902506		-0.446870612196076		0.8910503585135151	1.837837880796796				5.718723623936744				5.718723623936744	yggE	226.0	1	CTT	L	False		167.0
3067763	-	1.5530675845090538	0.8193295391622307	5.039514603686862		0.9202238168101272	3.397177753266686				3.805791085668				5.039514603686862	yggE	316.0	1	CTT	L	False		180.0
3067660	-	-0.5277480390136886		1.4473873528541588		0.9607886406841754	5.806824167668771				1.3136033644493188				5.806824167668771	yggE	419.0	2	ATT	I	False		205.0
3067627	-	3.102463252768962		6.761727262262812		1.990524397869809	3.9104796122686505				5.4181911795986				6.761727262262812	yggE	452.0	2	GAT	D	False		163.0
3067623	-	1.0271652499157855		2.8169860373005937		0.3141526845224952	2.753327688895468				5.394815687238029				5.394815687238029	yggE	456.0	0	TAT	Y	False		162.0
3069160	-	2.2002035944761893	-0.0242250791555754	3.114937243660453	-0.3825221758920211	-0.6498745393592747	2.647530633939586		2.927031259572879	5.149663891947194	2.582460144764689	1.9390646103912368		5.114733606609799	5.149663891947194	mscS	646.0	1	TTG	L	False		559.0
3069183	-	1.89355971591077	3.8291101792946014	0.3958319702104001	6.384646729625697	-0.136670006692224	0.0387324896104492		2.0736873054330154		0.1988187658709651	-0.4629348708004966		-0.3570473952148605	6.384646729625697	mscS	623.0	2	ATT	I	False		558.0
3070300	-	5.0228619437342354	1.6299073294662592	2.771993886863215	3.5972391463199287	5.4049626180346815	2.9750650403802297	3.0901755224830594	1.7336664245067046	4.501553006516212	1.6814772969858702	1.3501114496703983	1.4202748936038652	7.978468366767291	7.978468366767291	fbaA	943.0	1	CTG	L	False		3256.0
3069461	-	2.750346986494208	-0.7506360134824281	1.7421501266386616	4.052397699874799	3.7394725582849393	3.2682820799718217		0.8437185198247675		2.3186941270784565	5.377485645645115		-0.6836275650134507	5.377485645645115	mscS	345.0	0	TCT	S	False		571.0
3070262	-	5.564550530344678	1.958698529149096	6.940147149952311	4.244444867245831	3.439446991155226	5.852666656375464	2.741099156687937	5.509067738098988	4.119936830510925	4.498502600096986	7.310274488293481	2.449015494409716	4.229709123218151	7.310274488293481	fbaA	981.0	0	TAC	Y	False		3148.0
3070246	-	3.548249344896796	1.425337679032682	2.5965681463889148	1.933857946285856	3.19912339060123	3.2124691571548896	2.2327753020241192	1.7255115263904293	0.7482800960163519	2.19510722175865	2.9442219228596245	1.437203375143462	5.761026859980858	5.761026859980858	fbaA	997.0	1	GTA	V	False		2881.0
3070161	-	5.128089851433002	4.671631846861179	1.3421797371774755	1.6043800374194874	3.738384446934333	3.694221247734263	1.1127782607611374	1.1897347840882735	3.563119461588188	3.9508969620028087	1.1040118963248	2.480632721296108	3.596585093513086	5.128089851433002	fbaA	1082.0	UTR3	-	-	False		3130.0
3070154	-	5.406775087910946	0.9381977850627936	1.428372232525371	1.0264434663522042	3.738384446934333	1.546557950730513	-0.863384960170899	1.333324748622513	4.053502445875348	3.484442412035954	1.243504422827031	3.739108911529053	2.469797961771451	5.406775087910946	fbaA	1089.0	UTR3	-	-	False		3130.0
3070151	-	4.514982331181531	1.2282596559756465	2.230765466731012	2.712250109385041	2.3802883082182675	1.967238336354877	-1.0627497216393071	0.9046302071429788	2.1398993485332616	1.672331969360891	0.8268454930564447	2.0288489836572805	5.907381961248583	5.907381961248583	fbaA	1092.0	UTR3	-	-	False		3130.0
3070048	-	6.823467468622603													6.823467468622603	fbaA	1195.0	UTR3	-	-	False		52.0
3069823	-	4.598230876753254	1.6193801434185864	0.0048200647504146	-0.2140063682012973	2.8910182244008857	5.459928919619842		0.2105492931265971		0.4235885076986246	-0.5639648237911399	-0.5746931435392706	-1.0263189225680605	5.459928919619842	mscS	-17.0	UTR5	-	-	False		838.0
3069822	-	6.921262530681197	2.6674637604071028	-0.132907792719012	-0.0062317695284975	4.611149935880812	5.82933466917895		0.6370492493029961		1.060782606828443	-0.1720746653175457	0.7893649052731756	-0.3729891461765873	6.921262530681197	mscS	-16.0	UTR5	-	-	False		838.0
3069810	-	5.491704589802463	4.072964532982451	1.113386451028906	1.8965118829513647	2.986581097260882	2.03316338692604		1.067041516361174		2.977500838906904	1.0060667274516406	3.1816152605258674	0.6006898775605809	5.491704589802463	mscS	-4.0	UTR5	-	-	False		838.0
3069809	-	5.670399332412305	1.6193801434185864	2.8130340210126024	0.2015347577722602	4.037772698720837	6.014037543958503		0.2105492931265971		1.383752421296577	0.6111306431389489	2.198886638361803	1.591737199418404	6.014037543958503	mscS	-3.0	UTR5	-	-	False		838.0
3069805	-	1.2319321102424303	0.7571516410670176	0.8340022305367671	0.2015347577722602	2.498211428035401	3.243494422265196		0.6370492493029961		0.7410631371518498	2.2273524610508173	6.925804393269533	1.2576650143754058	6.925804393269533	mscS	1.0	1	ATG	M	False		838.0
3069798	-	1.079728871470569	-0.5110227464319953	3.3956498538164674	1.8965118829513647	0.6522189466222237	0.5897062521763983		2.853691632542882		3.991239183372343	5.32138017967909	2.693863185248231	3.619802227940778	5.32138017967909	mscS	8.0	2	GAT	D	False		838.0
3069797	-	0.3276684057366296	-0.9362154593081876	2.8130340210126024	2.7878882808094354	1.9957713931714816	0.4135722473661974		2.853691632542882		3.5406888080543704	1.0060667274516406	7.86185167645545	1.9310906487465715	7.86185167645545	mscS	9.0	0	TTG	L	False		838.0
3069736	-	0.5092305904003755	2.875878420888012	4.003778933294379	2.908573827627593	4.0238827811016495	6.035380657446279		3.1491833164536933		5.173160588744231	5.284818796172626		5.7157336630935225	6.035380657446279	mscS	70.0	1	CTG	L	False		578.0
3069663	-	3.1014179913942983	0.3157179264816824	4.041208316842267	1.2230376566657326	5.398085005458248	3.8566026546970233		2.755159075730052		2.453152137964386	3.162169503907867		3.077729617489325	5.398085005458248	mscS	143.0	2	ATT	I	False		603.0
3069662	-	1.513640005333154	-0.3285009347024505	7.356394287884999	2.050084610789492	6.032558692687863	4.3359986817631215		6.62997209183879	1.0193473373591622	2.600958043181582	2.641712677828268		0.2400076803686595	7.356394287884999	mscS	144.0	0	TCC	S	False		602.0
3069593	-	3.67512553425496	1.6453054533758282	3.664944277736588	-0.1737508774884711	4.667700036450017	5.857294159769331		5.335757265960161		4.479092259485832	1.4727826610511312	-0.5799833139246449	3.943621936357833	5.857294159769331	mscS	213.0	0	TTA	L	False		687.0
3087868	+	1.8384214540979165	1.2718675476729209	2.887918465431872	6.528240363345499	1.8950098888834304	3.0192862988681264		1.7672267522439709	2.7466533190953544	4.512286264105732	0.7441897793676043	4.494439055878869	2.8165056034457434	6.528240363345499	metK	1163.0	UTR3	-	-	False		1127.0
3088376	+	0.4882730752626956					6.439606298002192								6.439606298002192	galP	91.0	1	CTG	L	False		68.0
3088622	+	6.234188633147787													6.234188633147787	galP	337.0	1	GTT	V	False		63.0
3118709	-	4.212805253143404	0.8212366484467124	4.118736717940835	3.6015164170238143	4.89482476872907	6.029335063404374		3.222045876904574		4.1624810654057045	2.47174103217408	2.101828226078214	5.953999861826263	6.029335063404374	sslE	402.0	0	TTC	F	False		585.0
3119207	-	2.9576798485787856	-0.4584353661245968	4.626217335979857	4.753903110167518	1.553531058416451	3.5455619936377123				5.223822812260149			2.8148414109951987	5.223822812260149	sslE	-96.0	UTR5	-	-	False		814.0
3119204	-	1.3524930712618366	0.6771426822676927	4.023514680844007	1.6136601846829477	4.660011385414899	6.619401672438451				1.510198915729729			1.384012552617689	6.619401672438451	sslE	-93.0	UTR5	-	-	False		801.0
3119031	-	3.182094002040078	1.1839807230990054	5.579945900843756	3.1179863459520143	3.1179216328972887	2.6634611856082544		3.647378081679967		5.98037688463402	3.5080076000408664		4.742472900030895	5.98037688463402	sslE	80.0	2	GGT	G	False		899.0
3119019	-	3.7548464089449896	-0.8841598196121759	5.438195999726924	1.5423974180517614	2.753837816623564	3.45436687669515		3.069988417246758		6.268847615888093	2.815312443893117	3.287653573223124	5.125367177179456	6.268847615888093	sslE	92.0	2	TCT	S	False		861.0
3118992	-	2.096338079077757	6.219333624476044	3.434815917471152	0.0848384305910306	1.4583275051983096	3.4104519499546457		1.2236456929477946		5.593310413658341	4.774014355211304	1.619471603740911	0.5041880675666923	5.593310413658341	sslE	119.0	2	TCT	S	False		775.0
3118833	-	4.028620680310743	2.404515381014214	6.64476370085313	2.375302414083553	7.263196056687882	6.152969753232526		3.285533738127284		6.203316016294767	2.2001083916214967		0.8618650529076605	7.263196056687882	sslE	278.0	2	TAT	Y	False		807.0
3118800	-	2.3103953928360763	0.052039590126978	3.1379857864200047	2.5204419386389687	2.5590903955540822	2.592510815017792		4.315655981340842		2.79243581215102	2.924690742661619		7.7713027375516175	7.7713027375516175	sslE	311.0	2	GGT	G	False		913.0
3118739	-	2.226556615919548	1.2721344842915483	1.86134576934388	0.447812193423081	0.301827336738023	0.4317677893004965		-0.4481204600574865		1.830767751750079	1.5107449757619922	10.85828540594319	4.736795457935831	10.85828540594319	sslE	372.0	0	TGC	C	False		649.0
3118511	-	1.4121577424578278	0.8583982558762772	4.111299780687388	5.2678755261394015	3.1135581902891345	4.3855892003058985		2.885069417366857		2.9476659740738325	3.156938021043755		3.125942948732736	5.2678755261394015	sslE	600.0	0	TTC	F	False		898.0
3117821	-	4.413255212276464	-0.5052030956872033	4.949385703379666	2.185777859833056	5.454975436299344	5.582430524506342		5.131743230296531		3.196402517572446	4.2818693062902575		6.8661176214996	6.8661176214996	sslE	1290.0	0	TGT	C	False		660.0
3118505	-	0.0849784824717428	-0.4678889599138641	0.1890470265093437	5.375716142380845	-0.3705413885225951	-1.1902680118907214		0.5412872031822744		-0.3976761053498057	-0.4686360761434376		0.8935771409625085	5.375716142380845	sslE	606.0	0	TCG	S	False		882.0
3118404	-	2.8178024240779647	0.5450126306069902	3.687704698138565	5.371970270654457	2.3087448640171724	4.466259264714235		4.880977117153163		3.6582702836791583	5.9428537745616845		2.1897238701477435	5.9428537745616845	sslE	707.0	2	CAT	H	False		661.0
3118320	-	2.986355458544811	-0.6305197895762819	1.2356408242075294	0.4607490770016841	2.1710811524719165	3.758504911077246		0.2478058064660147		2.650339540000248	0.3782401183417135		5.388769072505179	5.388769072505179	sslE	791.0	2	TTT	F	False		779.0
3118313	-	0.4492563274284088	1.132427753218028	1.0183698159399377	1.247945063265525	1.493998862161941	0.8754914788333165		1.8935922132496936		1.1748498182711884	1.1760382109605634		5.0315917073419945	5.0315917073419945	sslE	798.0	0	TAT	Y	False		808.0
3118289	-	1.869728942518052	1.838827061588692	1.9645433777889303	1.604157023361745	0.9044044010171084	1.0708267057557332		5.744716061930077		0.4643810073354701	-0.3541800207175999		0.6098162082415655	5.744716061930077	sslE	822.0	0	TCT	S	False		830.0
3118238	-	4.451982057127017	-0.5450929399860397	7.818380267042966	0.531837206514303	2.4036913637518085	2.817056412563752		5.198516482961442		5.086930983275728	1.863448531468416		8.26235841217199	8.26235841217199	sslE	873.0	0	TAC	Y	False		783.0
3118147	-	3.265217472328928	-0.921835487269412	5.50310597337142	2.4721724496683635	0.924625431081566	3.707220705766269		1.7949286608214503		4.010816020363937	0.6550491710039182		1.2104764142308937	5.50310597337142	sslE	964.0	1	TTT	F	False		686.0
3118015	-	1.0395079412712889	-0.6663046153473087	-0.1261952115752532	-0.1387480835604897	0.8969294082930168	-0.9654551574562746		0.0561759800642156		-0.7342849986871911	-0.1028498554684137	9.601106364066608	-0.362705728378402	9.601106364066608	sslE	1096.0	1	GTT	V	False		786.0
3119208	-	5.054366140246536	-0.4506939094329987	8.417530067016745	-0.9586761977953352	3.748689049596736	5.334012829998524				6.612416102136524			0.615501838581067	8.417530067016745	sslE	-97.0	UTR5	-	-	False		805.0
3128244	+	7.502579533009323													7.502579533009323	glcC	-27.0	UTR5	-	-	False		85.0
3128656	+	5.430185171314546													5.430185171314546	glcC	383.0	2	TAT	Y	False		53.0
3136690	-	4.387887994328443		1.5962425016954067		2.36724723844126					6.190288533755719				6.190288533755719	gss	1831.0	1	ATT	I	False		128.0
3140670	-	0.0047686787179882		-0.3557294744073788		5.075073631774717					2.23306233124335				5.075073631774717	hybE	128.0	2	TCT	S	False		114.0
3140657	-	9.862830023974496		0.1957638796367346		4.346743940773903					2.22424987043608				9.862830023974496	hybE	141.0	0	TTC	F	False		122.0
3138560	-	1.5898235692815272	0.7742617778137356	0.2237009968169012		7.771014553004519	3.356455206708677				1.923321443489126				7.771014553004519	gss	-39.0	UTR5	-	-	False		220.0
3138551	-	7.445468590012025	2.242736976263473	3.6197630140385497		7.771014553004517	2.962747783172944				2.285220847217505				7.771014553004517	gss	-30.0	UTR5	-	-	False		220.0
3138543	-	1.037943988012574	-0.6458157525019537	3.138101000073743		5.035009429208306	2.175332936101477				1.5685677504367754				5.035009429208306	gss	-22.0	UTR5	-	-	False		220.0
3138476	-	2.5639774925931533		1.2131638800569111		5.02056843996562	0.257711261569266				1.1781888678062944				5.02056843996562	gss	45.0	0	TTG	L	False		136.0
3138298	-	1.685718142290921		1.3292330853584169		4.306666100135953	5.576718289311999				2.41842941659753				5.576718289311999	gss	223.0	1	TTT	F	False		202.0
3138297	-	2.3497221175813		2.53359291891159		1.3230535929405296	3.1451130433522723				5.598106093504826				5.598106093504826	gss	224.0	2	TTT	F	False		195.0
3138172	-	0.915649842541537		5.372164094554776		1.4899925658383832	2.579311930327345				2.357630564526614				5.372164094554776	gss	349.0	1	CTT	L	False		95.0
3138109	-	1.4403101904023583		2.7133402616270508		2.6668797312531503					5.564515643471416				5.564515643471416	gss	412.0	1	TTG	L	False		127.0
3138070	-	0.887657145296736		1.6411933601469637		2.257111569906656					5.159339800330314				5.159339800330314	gss	451.0	1	ATT	I	False		112.0
3137979	-	3.0203869878810377		6.565860093052069		4.693004527802603					1.1597384013067824				6.565860093052069	gss	542.0	2	GAT	D	False		128.0
3137896	-	5.761248490236672		0.8647697519973309		0.1854049621773915	-0.3004811550806264				-0.5812381937190964				5.761248490236672	gss	625.0	1	CTG	L	False		88.0
3137846	-	5.056958712892091		1.927248223318863		-0.5842898796883258	2.419705906066003				4.499006136699295				5.056958712892091	gss	675.0	0	TGG	W	False		105.0
3137620	-	0.8778086039709793		0.1278464904150337		0.9836529986521274	1.706064614733936				7.618298730600881				7.618298730600881	gss	901.0	1	TTG	L	False		115.0
3137409	-	2.0520253846291987		2.632271306601554		5.333421254438577					2.644266969503008				5.333421254438577	gss	1112.0	2	GGT	G	False		125.0
3137300	-	1.6046937095811789		0.169345949287127		5.227138872729212	3.0121605025350795				-1.0041885000071924				5.227138872729212	gss	1221.0	0	TTT	F	False		143.0
3117936	-	2.260516510878964	2.7100719841016336	5.685848262238824	3.804412049507753	5.323724758035179	4.28439024573329		7.085774291190624		5.855842746174951	5.571359243213683		1.990878284251033	7.085774291190624	sslE	1175.0	2	GGT	G	False		703.0
3117725	-	3.0504079497114933	3.6484641414384456	2.960885804410741	-0.6072104672809464	5.539250131180224	2.356635003132384		1.701538351944818		3.510668407340701	1.6353360459314703		2.4354712450175136	5.539250131180224	sslE	1386.0	0	TAC	Y	False		721.0
3091128	+	5.097024045464244									3.856574343772991				5.097024045464244	rsmE	-5.0	UTR5	-	-	False		128.0
3115467	-	5.344527530049937	3.4740211906319103	6.40251259936492	0.0971806260969636	3.795332238213364	2.946713765628645		3.505813566203188		4.831237652576605	1.592530312655236		3.974439673963924	6.40251259936492	sslE	3644.0	2	AAT	N	False		698.0
3115880	-	4.14374782759606	5.834030476626767	4.9811749442743976	4.724090535967284	4.491594522248992	6.144225148203132	2.9045202965381853	5.226057644068845		4.339720153448348	3.781731536759645	4.103552237380788	5.071978986425693	6.144225148203132	sslE	3231.0	0	TGG	W	False		490.0
3115877	-	1.276309935284063	0.9663428138183858	4.2184625352739005	3.1585497142253054	4.645812437442104	5.309458641103952	9.20655788723304	2.9609343055593613		3.807232238575231	6.770032003863301	4.586459825432478	6.244893837707136	9.20655788723304	sslE	3234.0	0	TTT	F	False		498.0
3115876	-	0.8428959688690778	0.5502924205432642	3.6745772899606894	3.550816339952795	2.38247780101242	2.313355392178698	0.5325092029743753	3.5118309645298864		3.49319334224942	1.9479063319068488	7.020912070714583	4.664399836224987	7.020912070714583	sslE	3235.0	1	TTT	F	False		505.0
3115809	-	1.3240294945338602	1.4214106244380285	3.7679479412984658		3.644704369017177	3.94323202081508		4.498872016615676		5.060747689453055	2.0684861073435203		2.597752248445908	5.060747689453055	sslE	3302.0	2	AAT	N	False		504.0
3115797	-	2.403662501447071	-0.8709883407113853	5.043038826876681	0.6293697857525974	2.5938329983517083	4.218848229309934		4.458932267591521		2.819243625487329	0.913395649928275		-0.1582537893713072	5.043038826876681	sslE	3314.0	2	CCT	P	False		565.0
3115717	-	1.915189628841244	-0.4957248114591819	2.335290079816198	8.6824897994926	1.3406208290166086	1.990874640393458		1.5349193642537704		3.664580626309515	0.6805398550100737		2.1282688923296065	8.6824897994926	sslE	3394.0	1	GTG	V	False		692.0
3115531	-	6.519395177896072	4.25230506896269	4.925366298215863	0.6992054286934847	6.453416288510667	2.415332398450944		4.368755230040289		3.743407817060687	3.0920632781371484		6.574951794141192	6.574951794141192	sslE	3580.0	1	CTG	L	False		610.0
3115476	-	2.509647591010268	-0.4409471601414206	2.3684336881994783	1.3705697184888563	4.055683779797936	5.193090504467229		2.672202386127087		0.417939679652189	1.156348576624897		-0.0389951722090927	5.193090504467229	sslE	3635.0	2	AAT	N	False		696.0
3115432	-	3.1306558176881483	0.9406619982473862	3.365612366866692	3.075967374799983	2.5461007337836628	2.30479614733608		2.076679452955934		3.92807181866886	1.4935362366442697	6.035260102938924	-0.6139651503212004	6.035260102938924	sslE	3679.0	1	CTG	L	False		697.0
3117680	-	4.436193329351667	-0.3194259373824675	3.3133878911987726	0.4672551492229502	0.7385951829410027	2.880803282536701		3.141893589398407		3.8862227536601273	5.627878049269588		4.204714963537736	5.627878049269588	sslE	1431.0	0	TTC	F	False		649.0
3115428	-	2.0587706085796933	1.445226914071976	2.1167512151833647	3.170695213296068	1.4458891324376388	1.7060264354570116		0.9667381746462662		3.648878378953161	0.4969759006504273	5.100149786567989	-0.2621408422804129	5.100149786567989	sslE	3683.0	2	GAT	D	False		678.0
3115423	-	1.1866607315676494	-0.8383567692369697	0.3009492051586291	-0.2621101759800675	1.0484753763383896	-0.7180286577683754		0.3311871908299033		0.1472242852174363	1.5670690298281404	5.17417646715922	1.3820452453546612	5.17417646715922	sslE	3688.0	1	TTT	F	False		650.0
3115358	-	2.758616174425274	1.3079498380714116	2.257777878252792	5.647617402880376	3.966075363307743	4.058615778641477		1.187356231312777		2.185518271793581	2.0070317878080743		3.1746937179900816	5.647617402880376	sslE	3753.0	0	TAT	Y	False		609.0
3115083	-	1.4781883805693303	-0.3224967599316411	0.4185143534564453	5.635621065087687	0.5875341688683876	0.906559522727903		-0.2168068456791282		-1.117578916585679	0.2936560365697329		-0.0223857685440441	5.635621065087687	sslE	4028.0	2	GCT	A	False		675.0
3115077	-	3.863534032424281	3.915514824041799	2.912535839067296	5.297815006062927	4.731301867607944	3.0281331920722088		4.012972472004181		2.990566288732916	2.202994702405391		1.0572583932525683	5.297815006062927	sslE	4034.0	2	GAT	D	False		648.0
3114947	-	1.2286615368631308	2.2443728082307497	2.052940256119807	8.978812433062286	1.170099611822759	3.167217222253983		0.3578076917408074		2.664292036752067	2.0287009085683025		-0.2541823485321413	8.978812433062286	sslE	4164.0	0	TGG	W	False		644.0
3114868	-	4.8737661051777605	-0.365007291579436	2.7220491132268543	5.665458388931057	2.2498947446929347	4.898040448461779		1.7374055300729498		3.4565198430029405	4.489041373998795		4.637181450257044	5.665458388931057	sslE	4243.0	1	ATG	M	False		679.0
3114807	-	0.4296629887750183	-0.8506138303796511	0.5093920715531874	5.163837284275742	-0.3872570388001694	0.2603778219616477		-0.0438452363841576		0.7178469871171145	0.1965285086894468		3.815210562157627	5.163837284275742	sslE	4304.0	2	TGT	C	False		535.0
3116014	-	3.526916276357785	1.0411125129225487	3.0364907171718705		3.5315555722996463	3.253084275399256		3.3348636636717126		3.916127027051768	6.936629706360886		2.636805467685486	6.936629706360886	sslE	3097.0	1	CTG	L	False		674.0
3116174	-	-0.1614251340731032	0.6879329680703691	1.9030491445789803	-0.7214231855555957	0.4118836135342538	0.3290443014388615		5.680787944652232		0.5143024019274728			-0.0958833148845756	5.680787944652232	sslE	2937.0	0	TTC	F	False		489.0
3116243	-	4.178558867890106	-0.3163294514317519	3.7102727344793736	8.385561180755971	1.8190575121649848	2.115574888293982		1.7522703662359045		1.4386197600819106			5.994115232436474	8.385561180755971	sslE	2868.0	0	TGG	W	False		556.0
3116278	-	0.2387049218737592	2.4565064455442336	4.729232806291405	0.1427405537786091	5.303187866960319	3.5190305317765977		3.1900028920594745		5.209700893271844			0.5079230818815211	5.303187866960319	sslE	2833.0	1	CTG	L	False		626.0
3117476	-	1.3921994329311829	0.8186181218557381	3.81921260568189	1.4488989136008206	1.041792005631925	4.26828465439546		3.0706074174997564		4.870605970908124	5.897110899739878		-0.4876299024985031	5.897110899739878	sslE	1635.0	0	TTT	F	False		669.0
3117462	-	3.1477436920295627	0.1179917817278657	5.41938279734396	3.118906520836438	2.2412298604606344	3.1934243785434715		2.295343049985027		2.366130293355473	4.297258659181161		3.966107281231207	5.41938279734396	sslE	1649.0	2	TTT	F	False		684.0
3117357	-	3.13813915213308	3.8358838618741258	1.967204436181204	-0.3127458751219243	4.4764486929194325	5.032416399240656		0.760885910252682		5.039212531127927	2.2319179027901472		0.7590841571592493	5.039212531127927	sslE	1754.0	2	GTT	V	False		788.0
3117280	-	0.1720200326264852	-0.787262876258641	0.0173630992871122	-0.0357828367240966	-0.0867309955129845	-0.1350015543031583	-0.4901323350400203	-0.1094113303154284		0.2414544962058151	-0.5127596563778664	5.480909092061018	0.1776374776452184	5.480909092061018	sslE	1831.0	1	CTG	L	False		706.0
3117270	-	3.0216469990161623	5.0048202644561375	4.148397813204719	4.440529711155795	4.643764867435252	2.556015689197005	-0.4741684005751256	2.160576058954897		3.0300604950134207	2.2369389251766454	9.257700398434755	3.715551672643232	9.257700398434755	sslE	1841.0	2	GAT	D	False		692.0
3117266	-	1.8524241707885445	1.0745547094600514	2.1054236128735693	7.196886971257504	2.2834688773168104	1.3076722761091435	2.6614402102808103	1.7004500949271557		0.6052339895994748	1.8451323751505853	0.7182338471563051	3.149294900843207	7.196886971257504	sslE	1845.0	0	TGG	W	False		682.0
3117127	-	2.351668344559499	3.171186354443164	5.129142592213213	0.5021290512005809	2.903748530805537	2.938105681369449		0.4621018311268892		3.064358682442861	1.080339539253607		-0.2527973043051396	5.129142592213213	sslE	1984.0	1	TTA	L	False		816.0
3117069	-	4.455810414189953	1.3509757189537148	3.0700382628884344	1.652763238130196	5.532182498521381	4.410089557480002		3.710680372686913		1.9042985303639413	1.1341286914578257		3.654919794275086	5.532182498521381	sslE	2042.0	2	TTT	F	False		737.0
3117052	-	3.119892211759682	6.303945659520471	1.5388844258199033	3.5217502821254603	3.8048318092450937	1.2108558422507756		0.8176950246033484		3.163352972593765	5.146435724441344		2.089164469038033	5.146435724441344	sslE	2059.0	1	GTG	V	False		750.0
3117036	-	0.3761445011761695	0.5456010512428955	3.378083291704801	0.4475075455694975	3.444249483693929	1.8675096169733647		5.34911353330351		2.8040104364786567	4.459043453517526		-0.5272970866009605	5.34911353330351	sslE	2075.0	2	TAT	Y	False		753.0
3116985	-	3.5008339836029765	1.1011217282915806	5.343539893544449	2.4071336316706904	2.50169810688198	4.149297798755634		1.0266353097581606		3.77079745192292	3.2842346419064805		3.9957962631988257	5.343539893544449	sslE	2126.0	2	GAT	D	False		777.0
3116771	-	3.1073646355327886	3.6126354766834745	4.33013623107897	-0.2198031445342716	2.199003491050687	3.9572797434726414		5.98652875531028		3.019444235803105			-0.4520009802551182	5.98652875531028	sslE	2340.0	0	TAT	Y	False		487.0
3116724	-	4.286286323004737	2.493258489218757	2.467737546732612	-0.2215621484501764	3.8961039367366985	4.606792728076576		5.965587349996019		1.841503949726083			0.965533860166022	5.965587349996019	sslE	2387.0	2	GAT	D	False		499.0
3116659	-	1.8700749854291447	1.6063982166147994	2.883008790640097	3.47349430179482	4.648009297121765	5.040920516212279		2.16699475444129		1.6698933435149803	3.281951733011019		1.1221316640826804	5.040920516212279	sslE	2452.0	1	CTG	L	False		593.0
3116466	-	4.248852100796786	2.795938728970984	3.8749612541230896	-0.3068233893173649	5.140950068161919	5.248659071673157		2.6318358443586525		4.2191194947129125	5.89535027826717		3.980066911514971	5.89535027826717	sslE	2645.0	2	CCT	P	False		672.0
3116431	-	1.0513462983848052	-0.9642690475553344	4.077606673030716	0.9806071500479332	1.1920190136933744	2.4184802499662403		3.190939091816414		3.319506899027909	5.779917679135328		3.785944639980344	5.779917679135328	sslE	2680.0	1	GTT	V	False		643.0
3116353	-	3.215245750162824	-0.41934506045319	2.200392290938814		3.431700149978746	2.232233224666022		1.386643504720407		1.650216044189898			7.528647050294776	7.528647050294776	sslE	2758.0	1	ATT	I	False		549.0
3140752	-	8.32965119461519									0.9826404594321188				8.32965119461519	hybE	46.0	1	GTA	V	False		83.0
3140873	-	1.7004947718542145		5.399548558595988		1.2603480661650042					5.252851934576691				5.399548558595988	hybD	412.0	1	ATT	I	False		110.0
3140876	-	6.123104058801967		2.9802017039838247		3.0313169722911337					1.4701278336302066				6.123104058801967	hybD	409.0	1	ATG	M	False		107.0
3154006	+	0.5553107634945169				5.119362001464037									5.119362001464037	yghB	442.0	1	CTG	L	False		139.0
3159123	-	2.6799811515362872		1.222016759890441		7.5874174098779665	0.8235726834966194				2.30819661800984				7.5874174098779665	ygiQ	2022.0	0	TTA	L	False		152.0
3159095	-	-0.2138284446988219		5.979135657818315		2.2962977403627045	4.82682311416588				1.901017092797532				5.979135657818315	ygiQ	2050.0	1	ATG	M	False		141.0
3159067	-	-0.0948591347223438		5.4311477039179605		2.3278897611368268	4.183502874772387				2.8051566676023385				5.4311477039179605	ygiQ	2078.0	2	AAT	N	False		117.0
3159013	-	2.5418821862044845		1.671332652710092		2.528483832213053	8.424998282995936				2.1620787984641576				8.424998282995936	ygiQ	2132.0	2	CCT	P	False		144.0
3158936	-	3.383744709766026		2.559628023016576		2.9968817275707087					5.039925256191191				5.039925256191191	ygiQ	2209.0	1	GTT	V	False		127.0
3158768	-	5.184600399337736													5.184600399337736	ygiQ	2377.0	UTR3	-	-	False		59.0
3156276	+	6.353500804836986													6.353500804836986	yqhD	920.0	2	TAT	Y	False		64.0
3156221	+	6.118013546804475													6.118013546804475	yqhD	865.0	1	CTG	L	False		67.0
3153963	+	6.99791883450135				1.6223343874894265					4.539696739587801				6.99791883450135	yghB	399.0	0	TTT	F	False		141.0
3141032	-	7.377009270749962		2.517840161721767							4.025316159107325				7.377009270749962	hybD	253.0	1	TTG	L	False		62.0
3153884	+	3.0807838143957698		7.409288233734266		2.0567988645930875	2.396895637204961				3.959212335659781				7.409288233734266	yghB	320.0	2	CCT	P	False		157.0
3153779	+	5.019480732815474	2.008857545281916	4.818049588605205		-0.0072439998124384	0.7211008755898599				0.876274581884664			0.4069352900342133	5.019480732815474	yghB	215.0	2	ATT	I	False		216.0
3153597	+	1.7298560934461364	-0.7933889827066981			5.372185410599083					2.0823490070631974				5.372185410599083	yghB	33.0	0	TGG	W	False		192.0
3153574	+	6.239449526318708				3.410605939103708					4.154839452864039				6.239449526318708	yghB	10.0	1	ATT	I	False		145.0
3151970	-	3.844228344538781	0.6731923248358753	-0.2015478307363379	0.9730550368810748	4.538208147890089	3.029893904619657		0.6977717513441404	0.9026076359441072	2.0064977980892187	3.999383159760441	6.671049915623792	-1.0823854486569655	6.671049915623792	exbB	13.0	1	TTA	L	False		859.0
3151953	-	2.168039812896679	0.1321879803451317	3.909746978399962	0.2991578255926621	1.5253546379054637	2.473554807449927		3.322796220804098	-0.4432026302139592	5.887649026231167	4.623892517514832	5.506263422419637	3.614411670249789	5.887649026231167	exbB	30.0	0	TCC	S	False		859.0
3151894	-	3.153666542949729	-0.2761457932568389	1.0360768448844615	1.436060330633282	1.3752427601067616	1.2454049910496046		2.885036613782604		5.048329478108185			2.37217112284174	5.048329478108185	exbB	89.0	2	CTT	L	False		644.0
3151820	-	1.3253611706652313	3.1024855892518337	1.9554010608342496		0.6766280939753303	5.133992361846699				0.6216146685070795			-0.3612962547361429	5.133992361846699	exbB	163.0	1	CTT	L	False		419.0
3159185	-	3.2014035751462586		2.014478685975613		1.9074256014977808	7.405444059020974				0.959062064450894				7.405444059020974	ygiQ	1960.0	1	TTA	L	False		199.0
3159186	-	3.208274598539389		6.213156069226608		4.725844327032123	3.2348294712444576				3.257573317383029				6.213156069226608	ygiQ	1959.0	0	TTA	L	False		196.0
3159315	-	5.4809592737740855	1.7210709770537855	3.4466950755398		0.6964732613590202	2.4656784396152456				2.3060436086420366				5.4809592737740855	ygiQ	1830.0	0	TAT	Y	False		156.0
3159351	-	1.604718855019725	-0.5932257688510041	5.063872796921944		1.482609722128543	3.133425988661706				2.220568836267176				5.063872796921944	ygiQ	1794.0	0	TTC	F	False		205.0
3160983	-	1.2257371563946275	5.283788513238544	1.5046488204813953		3.2913617603768124	5.606726364468064		1.0327360026896018		0.5207579976370784				5.606726364468064	ygiQ	162.0	0	TAT	Y	False		379.0
3160942	-	1.2369870801646277	0.2472037649984673	2.487595924302264		2.5779872696287445	5.063390753825535		0.3703833234843449		1.803576167758985				5.063390753825535	ygiQ	203.0	2	CGT	R	False		316.0
3160848	-	1.6599730746121208	-0.8827050667416246	1.7923790522536185		2.5396706185879343	2.850708506264381		0.7551321102094887		5.450419132963302	0.3967898181994946		1.357190927288697	5.450419132963302	ygiQ	297.0	0	TTT	F	False		404.0
3160840	-	6.530219173334266	1.0927186452963058	2.571598808316526		6.094742457347699	0.5326503863151862		0.1805811135773763		2.484109994408847			3.0523587010185285	6.530219173334266	ygiQ	305.0	2	GGT	G	False		399.0
3160717	-	3.062271409381909	1.7638363272458573	5.49419790906634		6.080081913161237	3.1985865170610377		5.213335018355908		2.650458914195146				6.080081913161237	ygiQ	428.0	2	GTT	V	False		309.0
3160716	-	2.5969514776779725	1.7595447810921068	5.256713755166292		2.5006365300269287	1.5713328833762903		0.4924991009512153		-0.4869956657210527				5.256713755166292	ygiQ	429.0	0	TAT	Y	False		315.0
3160630	-	0.5348476212204012	-0.7118321296786989	2.4663248242089		2.1267805636056605	2.395213322475991		2.4412382989919523		2.4649816021884794	2.2443728082307497		5.228255085332719	5.228255085332719	ygiQ	515.0	2	TAT	Y	False		363.0
3160257	-	5.075424322561268	-0.7517212761110169	0.6302809941714765		5.490518583115707	2.590563276471067		-0.4725945283594533		3.148174587955051	1.057195259333512			5.490518583115707	ygiQ	888.0	0	TTC	F	False		291.0
3312299	-	3.103022525849711	2.415378758936392	3.674717257316796	0.2165650593409938	2.8220691695213835	2.8652134716386315	-0.2711763082918214	1.4504735825002424	6.384335850302112	2.7195832766207144		1.536612926807979	0.1990068834269376	6.384335850302112	truB	477.0	0	TTT	F	False		1182.0
3160144	-	2.640860781206185	0.3498862417495222	1.1170592091516676		1.0004179971342355	8.081220356417687				3.96051526936964				8.081220356417687	ygiQ	1001.0	2	TAT	Y	False		223.0
3160114	-	5.007156731673365	2.6543930569224137	3.1211707383090395		3.5730096266873903	5.513620912323223		-0.3489874961804464		1.4192496721235008				5.513620912323223	ygiQ	1031.0	2	CTT	L	False		225.0
3159770	-	1.4918688227434451	1.266989801811655	2.548429635805725		4.963038083211813	3.783481097457296				7.532399927355166				7.532399927355166	ygiQ	1375.0	1	GTT	V	False		285.0
3159677	-	1.1941918185086744	0.5974527654549832	0.1219352761471362		5.422588738216103	-0.2620938263969167				1.5067267759657217				5.422588738216103	ygiQ	1468.0	1	ATC	I	False		256.0
3159527	-	4.392292959596658	-0.6406619710846195	1.0629553437965698		2.5627531471604623	5.038461847679879				0.852387268720276				5.038461847679879	ygiQ	1618.0	1	ATG	M	False		226.0
3159519	-	2.1588847195280727	1.7684331473617	2.6173617149605435		3.096553795981381	9.378901378755904				6.226907774432202				9.378901378755904	ygiQ	1626.0	0	TAT	Y	False		220.0
3159510	-	0.6036277400372967	0.565685424949238	0.9111469032188404		5.515057078397136	8.031715603045406				4.919261759517804				8.031715603045406	ygiQ	1635.0	0	TTT	F	False		203.0
3159447	-	0.3495547226196158	0.6740858951202288	1.5028748724472296		3.058320450888833	2.72398120830336				7.845421887915918				7.845421887915918	ygiQ	1698.0	0	TTC	F	False		232.0
3151700	-	3.4484747774650546	1.81732492203154	8.038375372368268		1.1072278055382456	0.79948348921931		4.085817230252033	1.8027038761942296	2.451422918965302	4.718001905969604		2.842935968500452	8.038375372368268	exbB	283.0	1	CTG	L	False		1530.0
3151546	-	4.248695071946943	1.9847699245683808	3.20451780473791	1.3338321064708163	4.58649598290629	6.398793172522442		3.275417620754188		2.7018619708845755	1.6861737840484046		4.683877379097773	6.398793172522442	exbB	437.0	2	TTT	F	False		657.0
3151516	-	1.54094071903505	0.3792324648465226	1.5993032452842806	6.195096359315492	0.8347222013173552	0.378105079566306		1.8219607930697843		1.730249141085423	0.2542673288525399		-0.9067630770132006	6.195096359315492	exbB	467.0	2	TTT	F	False		677.0
3149431	-	3.01852429685272	0.1207893398456809	1.784818490815348	3.081870665530268	2.336309618344357	1.3412266595695628				1.9163496605865729			7.750361988883148	7.750361988883148	yqhA	39.0	0	TGG	W	False		440.0
3149285	-	-0.7539223058078824	5.301655275784873	3.2562665775389874	2.137022823218822	5.255261346222885	2.8141527519145453				1.7881996435961516			-0.4894343157497695	5.255261346222885	yqhA	185.0	2	GAT	D	False		454.0
3149230	-	2.1282952611333967	0.0569689650180561	2.264839826029714	4.318417063918232	5.186427842155697	2.5066898501530264				5.35218024111047			9.381617400621163	9.381617400621163	yqhA	240.0	0	TTC	F	False		469.0
3149123	-	2.831319814666904	-0.8997891797182919	3.517598083422007	0.2468781682826762	1.821144554512136	5.281197836064996				4.285973077072616			3.7577495876049087	5.281197836064996	yqhA	347.0	2	ATT	I	False		330.0
3149027	-	3.63874816853275	0.124456687897154	1.562501979308363	-0.7482813709048874	2.329076046723008	5.042610504057107				4.874236013205488			0.4038219222998825	5.042610504057107	yqhA	443.0	2	CTT	L	False		368.0
3148973	-	-0.8576226436807788	-0.7125284991132284	1.5807297953649797	5.113446948963447	0.3746225920876982	-0.312859736013289				3.522317058239893			1.5302743933309797	5.113446948963447	yqhA	497.0	UTR3	-	-	False		369.0
3142950	-	5.425080719073856													5.425080719073856	hybC	38.0	2	ATT	I	False		81.0
3142771	-	5.171295534441143									1.0511887594428302				5.171295534441143	hybC	217.0	1	GTT	V	False		91.0
3142626	-	6.205248783412725													6.205248783412725	hybC	362.0	2	TCT	S	False		90.0
3142344	-	5.265688796070034													5.265688796070034	hybC	644.0	2	ATT	I	False		52.0
3142187	-	5.585440562052805													5.585440562052805	hybC	801.0	0	TTC	F	False		74.0
3141692	-	6.106401198187059													6.106401198187059	hybC	1296.0	0	TGT	C	False		64.0
3141479	-	5.1139020813794165		2.8940188225465744		2.234932905689115					3.874131702454412				5.1139020813794165	hybC	1509.0	0	TGG	W	False		115.0
3141417	-	-0.875534547059451		6.398779496630427		-0.811577974910572					3.136491092725344				6.398779496630427	hybC	1571.0	2	GGT	G	False		114.0
3141362	-	4.002269503728694									5.996009943409191				5.996009943409191	hybC	1626.0	0	TTT	F	False		100.0
3141289	-	5.433791148079578				3.2973465632471					3.226967636437074				5.433791148079578	hybC	1699.0	1	CTG	L	False		107.0
3141251	-	1.7475247540194088		5.339380304485545		2.621553599610828					3.155545026963261				5.339380304485545	hybD	34.0	1	TTG	L	False		116.0
3141059	-	-0.7238914332820955		2.6658376323947297		5.274827529005176					0.2218337363012237				5.274827529005176	hybD	226.0	1	ATC	I	False		83.0
3149423	-	0.9367863165222212	-0.6135719910778963	3.291599436972582	2.27908800496163	0.5072184279669025	0.1929694383362434				3.428558234698397			7.376863288475453	7.376863288475453	yqhA	47.0	2	CTT	L	False		454.0
3149441	-	5.318741456344499	5.1096877704874615	2.597922492676652	-0.6514726956012384	5.220205082386947	4.575547530156896				5.194903383397501			5.984145569127764	5.984145569127764	yqhA	29.0	2	TAT	Y	False		406.0
3151513	-	2.5888433140384044	3.615537771974626	3.052199176497742	0.1195511836285286	1.616617996302803	1.0741010163239897		1.8153038048729704		5.105858035699759	3.5841061815496715		0.3333180594499984	5.105858035699759	exbB	470.0	2	ATT	I	False		668.0
3149443	-	2.0991594198460466	-0.5826309333732848	1.7148098414584545	2.02712293275369	1.373932311286876	6.500863006970501				0.5703037236185952			-0.6248055910796458	6.500863006970501	yqhA	27.0	0	TAT	Y	False		389.0
3151403	-	1.0733837557529018	0.2069353385672435	4.1860941889984815	1.7477338683164898	0.2218333835393097	0.2876312779130908		2.6807158288222928		2.5385614696874743	2.7895073121084595		5.233750134294474	5.233750134294474	exbB	580.0	1	ATC	I	False		694.0
3151371	-	4.137646632181076	2.2044428754193173	3.98163250278517	2.4791914127285577	6.04632235884427	4.8471577186071535		5.703305585169228		2.4604789847776334	7.35527970171717		-0.5289746717650694	7.35527970171717	exbB	612.0	0	TTT	F	False		713.0
3151328	-	-0.0658781182228827	0.3401680257083044	3.2680603347344785	-0.8260689794332737	1.7217679425486665	2.164916072599051		1.9872138850587453	0.9858445338933156	1.7418637756635684	0.9636209029909438		7.108677090197666	7.108677090197666	exbB	655.0	1	CTG	L	False		755.0
3151313	-	0.9934842007274428	2.81672727263038	2.223966140741468	-0.3771204439484875	5.75994818298759	3.662133128017914		3.45159836573316		2.4367201599447563	1.866633482366395		2.250828454463744	5.75994818298759	exbB	670.0	1	CTG	L	False		678.0
3151280	-	2.734968695148239	2.61612804795516	1.17704394591009	0.1555937790651337	1.0594564804795008	1.28780623534085		-0.2977397043181344		1.7548895805567883	6.053008360081301		1.3237416437948195	6.053008360081301	exbB	703.0	1	GTT	V	False		592.0
3151176	-	1.8854167728954687	1.7158509209988544	2.643358711919698	3.243098852583447	1.335289153148876	3.1380769326869427		4.4550855494643855	0.8414841238997379	1.806786705878816	7.300896480603858		0.8953620541517677	7.300896480603858	exbD	66.0	0	TTT	F	False		808.0
3151160	-	5.088205382958369	-0.3187726796525675	0.322551888843658	0.1546384282067716	2.880918828231832	2.177014545262752		0.4385274942865692	0.2039826870408379	1.0998991187270724	2.1778731255855828		1.783994098560576	5.088205382958369	exbD	82.0	1	TTG	L	False		821.0
3151111	-	-0.3988761169036367	2.8289710007486684	2.5201945819851934	1.4935995496891388	1.0887729486316902	0.3761437521488588		3.584961666463332		1.9953471020004867	1.0575139831765117		5.093091765066851	5.093091765066851	exbD	131.0	2	GAT	D	False		617.0
3151093	-	3.678898233517269	-0.8289697003848392	4.457745034549243	-0.4137150741953742	3.059737681175556	1.4953165686605203		4.604152837412525		5.311479924083649	3.732025070197284		1.5105873314024598	5.311479924083649	exbD	149.0	2	CCT	P	False		532.0
3151052	-	9.731015834164989	5.925801276286826	5.893985096671359	3.508178035015877	5.99713579807083	10.19619704570524		5.500480185507334		4.651200649691571	2.574859191238116		3.150308965168617	10.19619704570524	exbD	190.0	1	GTT	V	False		491.0
3150994	-	5.003197981656003	0.9019221659015412	1.6788512729805176	-0.7897649922061021	4.019042149870972	1.3148296897086773		1.0074795357797672		1.27082078174485	0.4671152635883722		-0.0204345639716194	5.003197981656003	exbD	248.0	2	GAT	D	False		517.0
3150975	-	0.2310816295608574	2.2964771877244043	1.9596633817353053	1.699853595915633	1.8867342520514143	2.831669838295593		2.002775851439973		2.112594802043673	2.803932816855924		5.091902336992511	5.091902336992511	exbD	267.0	0	TTG	L	False		529.0
3150936	-	2.2024272778820384	0.2280841487256282	3.191987808599181	-0.2724076471792587	3.868048547611131	2.872430777249566		0.3702112841881877		5.071821953343927	2.2279327531331234		0.1307604992625923	5.071821953343927	exbD	306.0	0	TTC	F	False		531.0
3150883	-	0.4420331576759431	2.518937647911714	0.5224885188016481	7.131234654396564	-0.2057450775553557	1.961132132347168		0.538387505877531		1.842823690795756			0.5063716133742151	7.131234654396564	exbD	359.0	2	GAT	D	False		543.0
3150878	-	2.332856528887473	-0.7466904938387099	5.241766688409784	5.154345573151048	3.7201385711505575	1.1594001366431794		3.341355379150726		5.335131602368177			3.4296946537609645	5.335131602368177	exbD	364.0	1	CTG	L	False		530.0
3150632	-	3.691396008880925	-0.6879181328854339	2.657412299076364		4.241766440103241	8.942928900081096				1.1881352521625923				8.942928900081096	exbD	610.0	UTR3	-	-	False		215.0
3150631	-	1.5595879492377194	-0.6769776622509209	4.363936851604576		2.9142005786102287	1.083585392745208				5.86935053326688				5.86935053326688	exbD	611.0	UTR3	-	-	False		212.0
3114702	-	2.24946594731276	2.002706805712509	5.025735458588097	0.2147312508380076	4.650536922945401	4.087345455799543		3.751221164104856		1.440512796235624	1.6670522014085032		2.2438501924433627	5.025735458588097	sslE	4409.0	2	AAT	N	False		526.0
3114668	-	6.784144535402957	0.6687488132497829	7.683696721275058	1.39996997753541	4.64291725945932	6.679957752115396		5.987587452479846		6.932625389092642	2.982472938633683		2.877207645412219	7.683696721275058	sslE	4443.0	0	TTC	F	False		503.0
3114641	-	1.209333119841614	-0.1303049119003983	4.089021138022356	3.253304121829949	1.6252716698479084	1.8757780241017288		6.010240359430084		2.9259426097122465	7.313326697095903		3.0007762757443013	7.313326697095903	sslE	4470.0	0	TAC	Y	False		502.0
3097683	+	4.324753560412245		5.17286363139695		2.5639623113122103	1.416216049378635				3.1916289221726384				5.17286363139695	yggW	415.0	1	ATT	I	False		173.0
3098198	+	5.781791664357734		1.299229379429368		2.055267659106679	0.8216993930002292				2.9651098493208456				5.781791664357734	yggW	930.0	0	TTC	F	False		130.0
3098103	+	3.0399032617320096		3.458575673547591		1.0528511491935355	3.854316277536765				5.30996183876368				5.30996183876368	yggW	835.0	1	CTG	L	False		113.0
3098041	+	5.915468763946448		3.378612106005342		0.2309400688019627					3.0239714137639284				5.915468763946448	yggW	773.0	2	GGT	G	False		107.0
3098009	+	2.6147908840464136		1.1396417382140336		1.9447376512208947					5.267350203464629				5.267350203464629	yggW	741.0	0	TGC	C	False		103.0
3097879	+	3.877720601414572		3.571376440422428		0.9459081401656972	5.418424835199327				2.539120102550794				5.418424835199327	yggW	611.0	2	TTT	F	False		135.0
3097878	+	0.6389151433378875		5.727801653074248		3.6001157371881662	3.736796017942954				3.688404608224304				5.727801653074248	yggW	610.0	1	TTT	F	False		128.0
3097752	+	0.1648171286860658		0.824372442218124		5.205802561806454	0.583266763767921				0.2005472378533992				5.205802561806454	yggW	484.0	1	CTT	L	False		177.0
3097745	+	2.564540135367181		5.463005794835888		1.1446127748129409	2.2619852389501536				0.5875865072431263				5.463005794835888	yggW	477.0	0	TTT	F	False		171.0
3097631	+	-0.6865457529724538	2.0648877615720203	0.254125178681829		2.429298173633562	5.321578396369799				1.4344639134453825				5.321578396369799	yggW	363.0	0	TCT	S	False		222.0
3102431	-	2.264838594400288	2.7181771842098383	2.801005048149278	3.319605930592002	4.054229940503979	5.191808799550308		5.241149301010304		1.992213357525384	3.398841213700164		1.154439264354325	5.241149301010304	trmI	420.0	0	TTT	F	False		615.0
3097595	+	2.66583763239473	-0.8131571126147261	4.886406835301432		2.8440144547979256	5.451136141067718				3.970357409137347				5.451136141067718	yggW	327.0	0	TTT	F	False		193.0
3097573	+	0.826341783529455		5.162749796827045		2.319718631076447	1.6421867105901196				1.666841640513439				5.162749796827045	yggW	305.0	2	CCT	P	False		183.0
3097479	+	-0.9471100948344956		5.7547358186715964		1.5110378368800472	6.191794038601254				2.381185478601293				6.191794038601254	yggW	211.0	1	CTG	L	False		128.0
3097465	+	4.697010725840092		8.1078222706805		2.381556267438632	6.431776519803787				6.573510617881283				8.1078222706805	yggW	197.0	2	GGT	G	False		126.0
3097395	+	5.802240690484006	0.7158368251553203	5.448609347108111		1.1590208886971118	3.3840100772848403		3.93243592288313		2.8518567418710337				5.802240690484006	yggW	127.0	1	CTG	L	False		228.0
3097346	+	3.808617838165097	0.3435106098278487	2.3654387264008574		3.0935521687728147	2.707677020491922		2.5718678685563656		5.264972864705391				5.264972864705391	yggW	78.0	0	TCT	S	False		258.0
3097240	+	3.242647136505023	0.2939420185473473	6.040235405540059		1.4474237110664492	2.3386228189309115				2.1258310074926583				6.040235405540059	rdgB	558.0	0	TTG	L	False		206.0
3097159	+	4.196713619063536	-0.7519206177414045	4.072753122428417		2.2887191793955224	1.9171408761186408				5.035776380159506				5.035776380159506	rdgB	477.0	0	TTC	F	False		237.0
3098246	+	5.560406846363985		1.5995078967479488		0.8813334316038841	0.8066452174066786				1.2100119186760985				5.560406846363985	yggW	978.0	0	TTT	F	False		128.0
3098305	+	0.8977250423893409		0.53997325738048		0.7092562390331507					5.317885987279863				5.317885987279863	yggW	1037.0	2	ATT	I	False		108.0
3100951	-	1.2898921456250148	-0.7018832516200312	5.238315932685193		1.470151643572104	1.2308071057226286				0.8624977907359476				5.238315932685193	yggN	671.0	2	GTT	V	False		181.0
3100963	-	4.968795428159379	-0.7158368251553195	1.692117437212854		2.4218931895677223	4.686894197240212				5.476649250926735				5.476649250926735	yggN	659.0	2	GTT	V	False		174.0
3102149	-	5.872320032647444	-1.112999862115996	2.593387343120792	1.2280215945728603	3.5220837790093844	2.546492154970999		1.7348195931251442	2.62039863605672	0.5689082275649908	0.6965555244717903	0.262617628381867	-0.3293374049362002	5.872320032647444	trmI	702.0	0	TTC	F	False		956.0
3101879	-	3.3782029403655263	2.642807816625748	2.023960936244284	0.4071867149908611	4.227487461442296	0.0099034174667432		0.1277630913500373	4.4850757311201	1.530370521764493	0.9281635525968038	10.632598424362165	2.349188604155421	10.632598424362165	yggL	253.0	1	GTG	V	False		605.0
3101826	-	4.772120121846336	1.4032607731723366	3.712748834415749	5.792072281333078	3.876402630050828	6.044119362160212		10.28436768581834		5.334150775238117	2.2170283864746474	0.0271712246248934	4.213978160871092	10.28436768581834	yggL	306.0	0	TTC	F	False		600.0
3101789	-	1.1934974073212827	3.165079040920453	0.578114398415606	0.7665066298800266	1.4486626785822456	2.751186676656277		2.971453428895647	-1.0995410864245112	2.1324642631495823	3.6548168657236735	5.554278463074408	0.5994293864615016	5.554278463074408	yggL	343.0	UTR3	-	-	False		782.0
3101770	-	5.25298816945328	1.291483739808418	2.3312429163358144	-0.082453118117317	2.967468947212552	3.048909683749638		2.312928057424955	4.741009089071919	1.4195578484404745	1.6942248974682756	-0.2370419592090796	0.7623921194013166	5.25298816945328	yggL	362.0	UTR3	-	-	False		816.0
3101756	-	1.4694844665918096	0.0966796235690643	-0.0696282941851255	-0.8457816116784906	5.753092240385136	2.106287630604001		-0.0147606156192415	2.153964436727068	0.5214526304744717	1.3049709276520718	-0.5811605354528602	3.576767380836768	5.753092240385136	yggL	376.0	UTR3	-	-	False		798.0
3101679	-	2.324671239191156	-0.4059803941079411	3.5827261110816084	4.631358146384114	4.072023281023822	0.8549211071002385		1.9245503878684305	8.884685671615422	4.876701471320737	-0.7058246282165996	3.43306408968673	6.700882334946025	8.884685671615422	yggN	-57.0	UTR5	-	-	False		768.0
3101623	-	7.7543395330120255		2.342066337171064		0.3558226608163484	0.475722825720562				-0.0559563710392532				7.7543395330120255	yggN	-1.0	UTR5	-	-	False		134.0
3101522	-	-0.975762612553042	5.387804378311944	1.093195450651799		-0.0937976902786345	-0.2571417536621174				5.089414959127161				5.089414959127161	yggN	100.0	1	GTC	V	False		137.0
3101451	-	6.124974874424815		5.404262483007597		3.384403239218132	1.640166961754078				2.0198592403314506				6.124974874424815	yggN	171.0	0	TAT	Y	False		151.0
3101318	-	1.2279416810315036	1.5539979272694786	2.181330515787849		0.6522870138513213	3.860372003294878				5.644424393887665				5.644424393887665	yggN	304.0	1	CTG	L	False		204.0
3101187	-	-0.0336241319569542	8.963660908947583	5.429889683874378		1.0381607668264958	4.966244742772033				2.19285889717962				5.429889683874378	yggN	435.0	0	TAT	Y	False		214.0
3101132	-	1.023770327246862		1.5500702513904825		1.7311787552802054	0.9367220704505504				5.102555830621047				5.102555830621047	yggN	490.0	1	ATG	M	False		160.0
3101104	-	0.1703974948324297		5.63204069232694		3.208193221756748	1.7653075634501314				0.3957310236978423				5.63204069232694	yggN	518.0	2	AAT	N	False		181.0
3101030	-	1.186270298030138	2.177344064739509	1.6011977517683114		6.013798504633547	4.609425991579242				5.072950797881903				6.013798504633547	yggN	592.0	1	CTG	L	False		198.0
3100975	-	3.1442431831704862	-0.7018832516200312	-0.1301191433093508		1.2097778611210062	6.333264207601537				1.6798613863404523				6.333264207601537	yggN	647.0	2	TTT	F	False		174.0
3100964	-	0.1864123355454012	-0.7158368251553195	0.5012894490363227		5.970433909097745	2.2789471417799105				5.444041233187642				5.970433909097745	yggN	658.0	1	GTT	V	False		175.0
3097087	+	0.7374342514495777	0.6106401198187058	5.77179513292832		1.775692307192879	2.276302981508016		1.2028716119397624		4.037260230424095				5.77179513292832	rdgB	405.0	0	TGC	C	False		260.0
3097049	+	3.399721052103424	-0.7340709118518067	2.3133257105875167		3.667335749862069	2.612296765376278		3.0615967423883728		5.051283393111673				5.051283393111673	rdgB	367.0	1	GTA	V	False		260.0
3096943	+	-0.69678555257555	2.223913980481329	6.400205770582563		0.3059461547590398	2.0839204882633906		2.019083151523375		1.0993491058619416				6.400205770582563	rdgB	261.0	0	TAT	Y	False		235.0
3094057	+	-0.6371930928643098				5.692147173700515									5.692147173700515	yqgF	558.0	UTR3	-	-	False		55.0
3093802	+	-0.233562247451239	3.86463156459654	3.066131567740966		0.7938215273697526	0.5460644474592665				6.446032909664299				6.446032909664299	yqgF	301.0	1	GTG	V	False		139.0
3093794	+	8.487149397319664	0.6060717369568861	2.6009942569203512		1.8267068746907085	2.36013777387906				0.8444056094871308				8.487149397319664	yqgF	293.0	2	CTT	L	False		151.0
3093793	+	-0.3399500518250425	1.8455336763139056	0.7423397802828284		6.314978493702526	1.8514045903208127				0.8476876479532958				6.314978493702526	yqgF	292.0	1	CTT	L	False		151.0
3093737	+	1.991368299230509		6.680831908256338		2.7775940893929927	1.8448522736036173				5.389636569926136				6.680831908256338	yqgF	236.0	2	TTT	F	False		105.0
3093624	+	2.257125398996521		0.9304504452879816		5.046089246015446	1.009519883102285				6.734490196094201				6.734490196094201	yqgF	123.0	0	TGG	W	False		135.0
3093325	+	2.808249720594106	2.175529818540063	2.793313597631568		3.5998877579248894	-0.2253707747537826				5.761041747967904				5.761041747967904	yqgE	387.0	0	TAT	Y	False		192.0
3092961	+	1.0403284880150827	2.3039451524083905	1.165326649419237		2.662956320124776	5.248207055128723				2.217481564702606				5.248207055128723	yqgE	23.0	2	CTT	L	False		213.0
3092542	+	0.9210933417023628		2.994536509761893		1.5138640680830702	5.910886054742037		0.9638009420509022		3.8179490320592606	0.3374450893660677			5.910886054742037	gshB	663.0	0	TGC	C	False		172.0
3092489	+	6.542066893221122		2.5727305182764693		7.083283639887957	3.334916079275492				4.548109192582043				7.083283639887957	gshB	610.0	1	ATT	I	False		178.0
3092352	+	-1.126491012946716	-0.658599987259084	1.1701554166760753		1.792996774012576	0.8842142001018061				5.647302412645998				5.647302412645998	gshB	473.0	2	ATT	I	False		193.0
3092242	+	2.046419345389144	0.7973757319763194	2.201079777424917		2.538198097449975	5.205440439529736				2.6057892817725543				5.205440439529736	gshB	363.0	0	TGT	C	False		214.0
3092183	+	6.122664599460032	1.455661583906618	5.622203229492827		4.053688016282333	2.8392087642510044				3.123138951397386				6.122664599460032	gshB	304.0	1	CTG	L	False		238.0
3091484	+	2.06930234502403		4.670821664294053		0.8496259024047076	5.569574113368429				4.815643992140058				5.569574113368429	rsmE	349.0	1	GTT	V	False		140.0
3091367	+	5.42451004509213		1.0999309814962983		1.311138519668866					0.1273286548237166				5.42451004509213	rsmE	232.0	1	CTG	L	False		145.0
3091296	+	7.50442469756968		1.9782477058616823		1.0151811337025634					0.6207029443655612				7.50442469756968	rsmE	161.0	2	ATT	I	False		106.0
3091261	+	1.9171386761845368				1.653683979487046					6.368722495374718				6.368722495374718	rsmE	126.0	0	TTT	F	False		71.0
3091258	+	1.9758446339895508		5.989788196787013		5.012436050684365					0.7311816278268665				5.989788196787013	rsmE	123.0	0	TTG	L	False		69.0
3093924	+	5.868974799863647		2.7540664848585394		4.157750259229701	0.659380473395787				1.860363079745412				5.868974799863647	yqgF	425.0	UTR3	-	-	False		146.0
3094173	+	34.45327336155128													34.45327336155128	yqgF	674.0	UTR3	-	-	False	unassigned	54.0
3096931	+	2.8575384204797203	0.7489965624903806	6.234302669435236		0.3033389507733244	1.012152622812705		0.4299589710298906		1.1934085884584251				6.234302669435236	rdgB	249.0	0	TAC	Y	False		219.0
3095109	+	6.087246150892785		0.3565286468943807		1.2503052875854532	0.6649895151627444				0.7179112604103444				6.087246150892785	yggS	10.0	1	ATT	I	False		101.0
3096930	+	2.867712042721446	0.7489965624903806	3.406680897625984		0.8515203985530477	2.580254905281032		2.7294322012237067		5.040228911201836				5.040228911201836	rdgB	248.0	2	ATT	I	False		217.0
3096418	+	3.234403092759809	0.5162959560131993	3.196865311719387		1.6991353850201725	3.1331640808945456				5.50147988701723				5.50147988701723	yggU	34.0	1	GTT	V	False		278.0
3096307	+	2.182719294941874	2.061045252506996	5.275388655377592		1.1925187294645931	0.8518935477117197				0.7929459568160303				5.275388655377592	yggT	486.0	0	TAT	Y	False		240.0
3096251	+	1.8642928159052168	-0.6554746377553886	4.987036237686262		5.024872254764575	5.020199603752831		2.0557846864317897		1.6394026668393369				5.024872254764575	yggT	430.0	1	CTG	L	False		232.0
3096209	+	-0.7218597283166669	0.4763099470346719	6.062080715890004		0.487729993315756	1.2338415537930016		4.45724592080153		3.5393176150882826	7.052744205495997			7.052744205495997	yggT	388.0	1	CTG	L	False		284.0
3095982	+	2.4662208163551145	-0.6897194202431053	5.076909630063181		1.0539992417468276	3.238496197436672				3.217395387347777				5.076909630063181	yggT	161.0	2	GTT	V	False		195.0
3095879	+	1.5013967244338482	0.3618734322278729	4.940460610195741		2.901865198072039	5.227922468773302				3.716506192769568				5.227922468773302	yggT	58.0	1	TTA	L	False		331.0
3095711	+	2.9512652256019267		1.3698409170284735		4.9247984916866745	7.310942436703553				3.222448271696156				7.310942436703553	yggS	612.0	0	TCG	S	False		201.0
3095703	+	3.264026120260258	-0.6633249580710799	3.93044912513579		5.430786956051201	5.7982772139411605				4.486650605340702				5.7982772139411605	yggS	604.0	1	CTG	L	False		212.0
3095699	+	3.751447370724912	-0.6629126073623883	1.638413683753685		4.503123352846615	6.201731351669408				2.994236328501564				6.201731351669408	yggS	600.0	0	TCT	S	False		206.0
3095657	+	5.038238295955818		0.5401510429403491		2.288358527917241	2.7646782658018663				1.959828733204232				5.038238295955818	yggS	558.0	0	TTT	F	False		132.0
3095634	+	0.0297219149138881		6.150623228245035		1.2306338436314417					2.499376813781858				6.150623228245035	yggS	535.0	1	GTT	V	False		107.0
3095523	+	-0.9968571819919202		1.9678115250816128		5.2343983350217815	1.6333394184210597				0.2943458075594016				5.2343983350217815	yggS	424.0	1	CTG	L	False		106.0
3095517	+	3.054403062586824		1.08309043869589		2.0114996553466806	1.9188238911333408				7.0613423225363245				7.0613423225363245	yggS	418.0	1	ATT	I	False		100.0
3095387	+	2.990523606502385		2.638752771356707		2.656116074265246	1.0470719856059016				5.449671305311584				5.449671305311584	yggS	288.0	0	TTC	F	False		153.0
3095152	+	3.983032358459055		4.336164847119555		5.485600939392705	4.850206829203106				3.3294875533558703				5.485600939392705	yggS	53.0	2	GCT	A	False		115.0
3095116	+	-0.9238941244619676		-0.3560628233225258		4.669581309388413	5.4304785563012485				2.9818482707516263				5.4304785563012485	yggS	17.0	2	CAT	H	False		105.0
3102329	-	1.8009624789020249	-0.9990645098388288	2.213572075530289	0.1064059096121997	3.8927118548907824	5.090216934418557		1.969245969273519	-0.4039083979786801	2.08868442678982	1.1403344155616046	0.9949519754126293	3.039410153898347	5.090216934418557	trmI	522.0	0	TTC	F	False		789.0
3102497	-	3.3779044602973416	2.3227958228786725	3.74114144575937	-0.7397821135867385	3.5864473123954514	1.552514664820722		7.041868508280461		2.417929957721044	3.1705654388311206		2.97832617912617	7.041868508280461	trmI	354.0	0	TGT	C	False		692.0
3114562	-	0.3835882778364159	0.1840636286234722	2.364993058523927		2.8307999463986424	5.151355642895652				1.5738321596359277			3.4147476992371173	5.151355642895652	sslE	4549.0	1	ATG	M	False		231.0
3108847	-	0.1915774291143809									5.476777540870926				5.476777540870926	speC	307.0	1	TTT	F	False		84.0
3112295	-	5.354969916931839		1.2155250308614838							0.2991635116162691				5.354969916931839	yghF-1	645.0	0	TAT	Y	False		96.0
3112262	-	0.1200719186820848		6.985687854589704											6.985687854589704	yghF-1	678.0	0	TTC	F	False		94.0
3109229	-	2.9837347666368883				3.9667168026834254	6.679158291125734								6.679158291125734	speC	-75.0	UTR5	-	-	False		148.0
3109201	-	0.3069867060579905				3.2868040776529552	6.7570672447613065				3.543488093951996				6.7570672447613065	speC	-47.0	UTR5	-	-	False		163.0
3109181	-	-0.3184698214382052				-0.6367653542528006	0.0279639608990723				5.065430156728115				5.065430156728115	speC	-27.0	UTR5	-	-	False		173.0
3109082	-	-0.9210937145710674				5.406322531026079	0.2659759452169583				1.654040222184386				5.406322531026079	speC	72.0	0	TTG	L	False		121.0
3109071	-	5.036227831653067					1.6615055542229704				3.414412418946457				5.036227831653067	speC	83.0	2	ACT	T	False		108.0
3108988	-	5.934602951767031									2.230095783012				5.934602951767031	speC	166.0	1	TTT	F	False		97.0
3108822	-	1.940482494820189									5.215303477930269				5.215303477930269	speC	332.0	2	GTT	V	False		99.0
3102584	-	0.913697057116428	0.8186312161546415	0.893182977516956	5.341792231737305	2.815530498497242	2.40060650040133		4.809911909808694		1.4176693562475189	3.335681156261804		1.186202890728723	5.341792231737305	trmI	267.0	0	TTC	F	False		537.0
3108743	-	1.125721096779644									7.111828846225064				7.111828846225064	speC	411.0	0	TTT	F	False		88.0
3108703	-	0.0091370887988543				2.4143448440073008	5.199314567548144				1.2128394917043892				5.199314567548144	speC	451.0	1	ATG	M	False		105.0
3108673	-	0.1341449164591234				1.5658922267415376					5.570908376250549				5.570908376250549	speC	481.0	1	CTG	L	False		90.0
3108401	-	7.219674775038043				1.626242675057633					2.308215303102899				7.219674775038043	speC	753.0	0	TTT	F	False		96.0
3108289	-	2.824545408684788				1.947622006659384	0.254375582018031				6.272030183539608				6.272030183539608	speC	865.0	1	GTC	V	False		105.0
3107918	-	6.001249869818788													6.001249869818788	speC	1236.0	0	TGG	W	False		63.0
3107830	-	0.0825097986204138				7.156949204928168					0.4795266252282146				7.156949204928168	speC	1324.0	1	GTT	V	False		97.0
3107816	-	0.7360390787482091				1.1453224061802556					6.560644934415328				6.560644934415328	speC	1338.0	0	TGG	W	False		108.0
3112467	-	1.930117124082385		9.736759127892611											9.736759127892611	yghF-1	473.0	2	GCT	A	False		68.0
3112659	-	6.213057875720566		1.2779364115387768		1.701355431363744					2.7511406022450324				6.213057875720566	yghF-1	281.0	2	CGT	R	False		98.0
3112899	-	4.888492059577079		2.276886059012658		3.076308599109831	5.701645075539655				2.67275973074896				5.701645075539655	yghF-1	41.0	2	CTT	L	False		191.0
3113008	-	5.528036621889229		4.1680370553459385		-0.4311342631339708	-0.3463918525890573				0.5999742021476592				5.528036621889229	yghG	468.0	UTR3	-	-	False		188.0
3114433	-	5.2251178592281065		3.0465967611119		3.0085363649448387					3.299288375798584				5.2251178592281065	pppA	-82.0	UTR5	-	-	False		104.0
3114394	-	3.3004068735889684		5.699156109444246							3.068264619618867				5.699156109444246	pppA	-43.0	UTR5	-	-	False		101.0
3114216	-	3.1385339105720744		5.749643899409855		3.005670335099693					7.344861831266198				7.344861831266198	pppA	135.0	0	TTT	F	False		134.0
3114182	-	-0.7597614888886569		2.79318204718203							5.365387514203433				5.365387514203433	pppA	169.0	1	ATA	I	False		98.0
3114118	-	5.591582854305929		2.16356781883896		0.1125144871728953					4.066287586796324				5.591582854305929	pppA	233.0	2	AAT	N	False		87.0
3114102	-	-0.9557709447662218		8.313162672361495		1.0405330046267536					2.7062045064762623				8.313162672361495	pppA	249.0	0	TGG	W	False		97.0
3114016	-	3.4188500017100503		2.494406822548664		5.005443016155038					-0.1976182319133891				5.005443016155038	pppA	335.0	2	GCT	A	False		145.0
3113791	-	2.242609558729847	0.6022881529430918	3.75923297525712		5.222443237918798	0.9957131537032574				3.698257220442777				5.222443237918798	pppA	560.0	2	ACT	T	False		231.0
3113790	-	5.916799359801193	-0.7087654417998942	3.5951830221473613		1.212041302694911	0.4815897400657515				2.956886246363497				5.916799359801193	pppA	561.0	0	TTT	F	False		230.0
3113788	-	4.131201972434778	-0.6953714399025686	5.135198602420765		3.993880379185103	2.0571470504144336				4.458740577006666				5.135198602420765	pppA	563.0	2	TTT	F	False		226.0
3113775	-	2.5962210181638423	1.4389413286299284	6.298573478027497		2.091307034641856	0.8172022569350476				0.2991635116162691				6.298573478027497	pppA	576.0	0	TGG	W	False		248.0
3113718	-	0.7934920476158722	-0.648349428528408	2.5466017485552426		5.154401769541317	3.274522335900847				3.521694475389224			1.4681835649152788	5.154401769541317	pppA	633.0	0	TTC	F	False		301.0
3113681	-	1.5486900959654026	-0.6343163772408735	2.3955668093100937		5.10957483523923	1.5659017748895063				3.988630677540328			5.712335245916413	5.712335245916413	pppA	670.0	1	CTG	L	False		305.0
3113667	-	1.3891987990260388	2.044913696399795	5.949311256510176		2.533234321456092	3.052627362646497				1.8566636025731813				5.949311256510176	pppA	684.0	0	TTA	L	False		279.0
3113600	-	1.377632317208403	0.6507723113555106	5.220751861561704		0.6227902597664469	0.3427871934240253				3.4962501958668177				5.220751861561704	pppA	751.0	1	TTT	F	False		278.0
3113317	-	0.9017116546581492	1.6125955092652495	1.9633396469499071		2.540690213553172	7.207977903153816				2.3252511797595425				7.207977903153816	yghG	159.0	0	TAT	Y	False		214.0
3113096	-	2.1168904645293845		5.163462306322031		0.2560166921400298	-0.1151104466434727				2.147024844091063				5.163462306322031	yghG	380.0	2	GAT	D	False		166.0
3107560	-	1.360020574588029		5.472067692344529		2.253427167042533	-0.8432231501203442				2.6725309907342054				5.472067692344529	speC	1594.0	1	CTG	L	False		82.0
3107554	-	-0.7940203699626316		6.114510824413559		0.7746553257324045					0.3945424524146886				6.114510824413559	speC	1600.0	1	TTA	L	False		79.0
3107441	-	2.174387566099436				1.356958267623659	5.422584106765925				2.705492725415081				5.422584106765925	speC	1713.0	0	TAT	Y	False		96.0
3103785	+	4.310287881365989		2.552582718636168		2.504725522397763	5.502966286852898				5.062185495110582				5.502966286852898	mutY	771.0	0	TTA	L	False		148.0
3103667	+	1.2962422236754303		2.755649721016624		8.062365139781487					4.418520335674495				8.062365139781487	mutY	653.0	2	CTT	L	False		143.0
3103666	+	6.015524627909073		7.5500130546000115		1.443312891433122					4.975051522992275				7.5500130546000115	mutY	652.0	1	CTT	L	False		141.0
3103586	+	2.4518093229413926	-0.5952930717109308	3.3857947077524617		4.7546759683623705	6.574085477291243				8.643030478409381				8.643030478409381	mutY	572.0	2	ATT	I	False		181.0
3103460	+	5.868619392213244		8.49245686186103		6.171430665303128	4.467292121332632				6.947911275040943				8.49245686186103	mutY	446.0	2	TAT	Y	False		130.0
3103406	+	5.181804601900819		3.243286802207785		-0.4628858615647541	-0.3984872953825013				1.5007618371845433				5.181804601900819	mutY	392.0	2	GGT	G	False		137.0
3103402	+	5.256095532749695		0.6556274865443541		2.058452480637845	3.273288775154912				1.34969089672129				5.256095532749695	mutY	388.0	1	CTG	L	False		132.0
3103370	+	6.052887322090236		3.0737928148778124		6.006958973458175	1.310367310019295				4.129158413721742				6.052887322090236	mutY	356.0	2	CGT	R	False		143.0
3103308	+	3.13589965281664		5.507101812890437		0.5643632272918323					3.37234347694282				5.507101812890437	mutY	294.0	0	TTA	L	False		109.0
3103257	+	1.5275972680790226		5.475450401117331		3.224633407375152	0.7446259943662615				1.915445000742631				5.475450401117331	mutY	243.0	0	TAT	Y	False		116.0
3103240	+	0.7487349688087382		1.0096236780957026		-0.9331948160276092	5.149308685562532				4.06134265014768				5.149308685562532	mutY	226.0	1	TTG	L	False		111.0
3103050	+	7.1569338774174085		5.149347718160534		12.225519134892869	8.720135452394047				6.98732650986227				12.225519134892869	mutY	36.0	0	TGG	W	False		205.0
3102835	-	4.441601836277868	-0.5555508514242463	1.2743375361771214		5.200572711694915	3.387357226340649		0.0595475265031641		1.72705837146535	1.13198659268365		0.1069829316865588	5.200572711694915	trmI	16.0	1	ATT	I	False		416.0
3102819	-	1.5134717467877463	3.445725057384186	3.374783671152676	2.222094676827393	1.5413534033475722	2.711012503763752		5.134483805267774		2.035522690443153	3.104349493943781	4.41254733882572	5.720772146467826	5.720772146467826	trmI	32.0	2	GAT	D	False		485.0
3102691	-	5.805401388674996	1.3828820143350675	0.525851379536042	1.8973843779302728	5.778019295685719	3.846023128005229		0.5529937283902918		0.9158902285912912			0.7322829757095085	5.805401388674996	trmI	160.0	1	CTG	L	False		535.0
3102686	-	6.4547793803322575	-0.7365006897341935	2.6944697437033165	0.123429258435446	3.447209938618132	3.1648130515563		2.339588980613164		3.617601112118085			2.300400336026723	6.4547793803322575	trmI	165.0	0	TTC	F	False		543.0
3102676	-	5.198396792335112	3.8738499091631273	1.966088684108879	0.0686703730581343	4.082869558321804	1.717212310546166		2.1535923166237234		5.237879091599752			1.881210350844855	5.237879091599752	trmI	175.0	1	CTT	L	False		538.0
3102616	-	5.496392375096797	1.2276973011329853	3.656530944347049	0.3713827346001082	5.690153933086898	3.485760399541148		-0.0315361710506373		2.308540844942068	2.2942601307546213		1.047557762682794	5.690153933086898	trmI	235.0	1	GTG	V	False		489.0
3103746	+	1.3273773335729735		0.2911341477629043		5.645365009332493	1.3607135224829914				3.029463646333715				5.645365009332493	mutY	732.0	0	TTG	L	False		140.0
3103791	+	1.7808712741008992		5.79866866738		1.5675520656555404	3.208001640498748				2.0912013159858223				5.79866866738	mutY	777.0	0	TGT	C	False		146.0
3107411	-	6.760285138414781				4.382423526989501	4.17193000900063				2.493427520413886				6.760285138414781	speC	1743.0	0	TAC	Y	False		88.0
3103850	+	1.3237268273687746		5.6594969471773		4.687240996368886					4.365922372247533				5.6594969471773	mutY	836.0	2	ATT	I	False		118.0
3107110	-	5.773109976683622				-0.861223754330763					1.5999474639544244				5.773109976683622	speC	2044.0	1	TTG	L	False		104.0
3107076	-	5.095660241113032				1.9639621379097905					1.6794254370640327				5.095660241113032	speC	2078.0	2	GTT	V	False		91.0
3105907	+	6.957424750746764													6.957424750746764	nupG	192.0	0	TGG	W	False		51.0
3105310	+	1.801244157147355		5.892215889840218							0.234029854145373				5.892215889840218	mltC	876.0	0	TAT	Y	False		73.0
3104872	+	0.0940147178669912		0.2078354537042614		1.7342753078371076					5.562691809172239				5.562691809172239	mltC	438.0	0	TGG	W	False		96.0
3104752	+	5.493690837232839				0.7429177916830477					0.8461023103057964				5.493690837232839	mltC	318.0	0	TTA	L	False		76.0
3104521	+	5.368823687031153		-0.4865768092327078		7.5051118586297					0.4317824238609333				7.5051118586297	mltC	87.0	0	TGG	W	False		106.0
3104463	+	4.242640687119285		3.910300499961608		3.163277302531501					5.937584949145897				5.937584949145897	mltC	29.0	2	ATT	I	False		107.0
3104453	+	1.0802083030613308		0.3929878438497103		5.951639050420236					0.2140872096444187				5.951639050420236	mltC	19.0	1	CTG	L	False		102.0
3104348	+	2.1927718645485474	-0.1071836000114441	0.111286741374387		4.336301351333783	3.196280520482118		0.0421716498976412	3.6127618056797295	3.54984133397101	1.320410737288359		5.366629927802431	5.366629927802431	yggX	254.0	2	TAT	Y	False		548.0
3104184	+	4.435531372692668	-0.2204360274814732	4.196627631158488		3.259627101992134	3.429856033755836		3.766535173236693		5.11591918705072	3.0841546335943613		2.1836182941368585	5.11591918705072	yggX	90.0	0	TAT	Y	False		472.0
3104122	+	4.19452048949654	1.1008602097169884	5.020201143025116		1.6126919654043554	2.762306433344072		0.6057683556653364		3.7256612523282655			1.1820498928490175	5.020201143025116	yggX	28.0	1	CTG	L	False		367.0
3104071	+	3.8400623959320974	4.143288578124427	6.260157545653662		4.653060212428522	2.195084299452299		3.837382557308152		4.689315528780389	4.104643865894189		4.531399231040373	6.260157545653662	mutY	1059.0	intergenic	-	-	False		445.0
3104051	+	1.947376401120559	0.1997898055120796	3.8418901265213		1.2523111535583622	2.6155856187034168		0.939461294645688		3.923618624698338	7.133424132687045			7.133424132687045	mutY	1037.0	2	ACT	T	False		383.0
3104032	+	4.912433607205275	1.323349102610649	2.8079798845976582		5.544376133272243	4.212291741143787		0.3263202309797034		1.2118807219056915	4.316260901877564			5.544376133272243	mutY	1018.0	1	TTG	L	False		356.0
3103957	+	1.946129416740371		2.6350694322878465		0.4238474705341281	6.9359427788324				0.7369089714727964				6.9359427788324	mutY	943.0	1	ATG	M	False		159.0
3103918	+	5.036293591093538		0.5505632242553301		1.277279285429216	4.685429250489848				0.6128165998034231				5.036293591093538	mutY	904.0	1	GTG	V	False		136.0
3312298	-	3.522986881624991	5.1562103218995565	4.507996731117199	0.2040608922124907	4.370052465318298	3.626819581624279	-0.276363194597463	3.730432894852209	6.333952086383197	4.6589671676962165		-0.6787850567136645	1.026170459895024	6.333952086383197	truB	478.0	1	TTT	F	False		1194.0
3313046	-	-0.0437082984258019	-0.0837477037614492	-0.1579664845985107	1.5664544339709234	-0.4556688535130627	0.0657726946295668	-0.235208057564617	-1.2111198630258042	-0.1825579591820583	-0.5541567515649689	0.0747157285172649	5.51872660772516	1.374517106567121	5.51872660772516	rbfA	131.0	2	TCT	S	False		1173.0
3312309	-	1.7462421055235189	-0.3492977562712984	1.3736084860696725	8.655065684496307	-0.3729354573125669	0.7773122923110276	-0.7008274649012561	1.5013570874487734	2.037734512339894	2.036287663025735		0.6275335264652441	-0.9339907225168156	8.655065684496307	truB	467.0	2	TAT	Y	False		1160.0
3436308	+	1.4324973223966002	1.40700298065793	4.21308017653044		5.119126485240715	1.6098921164563147				2.080601835215895				5.119126485240715	rsmB	1100.0	2	GGT	G	False		260.0
3437288	+	0.3992104248348797		2.1074319428922714		2.6564290184022803	5.295261677519381				3.734744289139588				5.295261677519381	trkA	769.0	1	GTT	V	False		161.0
3437102	+	1.636880791916426	3.286160329188564	1.028436454029341		5.263144485400284	1.3018721153562265				7.974565227038754				7.974565227038754	trkA	583.0	1	ATT	I	False		224.0
3437019	+	2.9221491503444312	0.6910947404650881	5.085224396853436		8.624800688077615	3.390938550119012				3.381942184394489				8.624800688077615	trkA	500.0	2	ATT	I	False		198.0
3436999	+	2.5025581955288225	0.7818002131215428	1.3273391641948755		3.5976159198034323	1.7362835137202477				5.641938059548238				5.641938059548238	trkA	480.0	0	TAT	Y	False		208.0
3436901	+	5.133328998673272		1.331361783871401		0.5593566246526258	1.1646956501364676				1.9969471201950304				5.133328998673272	trkA	382.0	1	TTG	L	False		229.0
3436645	+	1.8787934095286487	0.7638759320408705	6.177102829023144		2.087367190010521	6.571177297249991		5.040495353295488		4.044469184197518				6.571177297249991	trkA	126.0	0	TTT	F	False		240.0
3436634	+	3.9646509387589033	2.1166687833365083	2.388531859361149		4.127559501459319	3.981657123057927		0.3220782502150192		5.251561338324481				5.251561338324481	trkA	115.0	1	TTA	L	False		252.0
3436376	+	4.36503781607029	-0.8191754340082599	5.821871766998076		5.476146966787945	3.807648246392111				4.942312001377552				5.821871766998076	rsmB	1168.0	1	TTG	L	False		262.0
3436222	+	2.250488550846112	3.315174872564242	6.006747559824113		2.172265715220276	4.775811605877495				4.236063411764916				6.006747559824113	rsmB	1014.0	0	TGG	W	False		231.0
3440187	-	4.958608276835212	3.3577519967620097	5.507757108393172	5.351914035114599	5.438390253309574	5.201599841987691	6.149427247492559	4.659219880398943	5.069640613095145	4.651466701630595	6.044821036917309	5.203295439825032	4.46815545521633	6.149427247492559	rpoA	841.0	1	CTG	L	False		48050.0
3436218	+	2.258216792281013	1.5084034270964797	6.02104580087733		3.255009933027161	4.014666746566284				4.943695504060205				6.02104580087733	rsmB	1010.0	2	ATT	I	False		235.0
3436165	+	3.633318399600173	3.692530651016408	4.64811848393481		5.188895993737354	2.6372951418148896				3.1148624378160235				5.188895993737354	rsmB	957.0	0	TTA	L	False		252.0
3435959	+	0.3651483716701106	1.4556615839066178	2.792868952160358		1.206307063041543	2.802717387090117		5.86631503853419		5.579004631842716	1.0083699756630045			5.86631503853419	rsmB	751.0	1	TTG	L	False		239.0
3435919	+	2.4451842933658474	-0.675737378399486	3.138604568903695		3.280214156857596	1.363115536576513		5.299842089624266		0.5234433990707693				5.299842089624266	rsmB	711.0	0	TGC	C	False		248.0
3435886	+	0.7802734801801086	1.5834352101128002	3.4534169591459976		3.275781825029556	5.502972488104433		4.476139711420819		0.7889244878789463				5.502972488104433	rsmB	678.0	0	TGG	W	False		247.0
3435769	+	2.642951252533459	1.66123492996545	0.522115441133643		0.3353888077146623	1.3878007351783317		1.3359974173274107		5.283441954744375				5.283441954744375	rsmB	561.0	0	TGG	W	False		259.0
3435740	+	1.6926566548668338	0.4068942293855797	3.060521896678185		2.077717256787188	2.758556202940186		3.100479820398019		5.449319052783896				5.449319052783896	rsmB	532.0	1	ATT	I	False		280.0
3435548	+	2.024102897230504	1.0137479498446544	2.9672687684948045		4.078557751423419	3.652614610786294		1.7855464356004125		5.221708385740606				5.221708385740606	rsmB	340.0	1	CTT	L	False		297.0
3437411	+	2.8467277068338293	-0.7931079336794084	5.752733395038892		-0.0573325182256521	2.508655389496597				2.7581297455860536				5.752733395038892	trkA	892.0	1	GTT	V	False		181.0
3437419	+	0.1962777767441076	0.5863515217879223	5.940998630953767		0.3709774947688297	3.874128592677903				1.1093357100382264				5.940998630953767	trkA	900.0	0	TTT	F	False		175.0
3437591	+	3.679925440464386		2.118106668034702		1.462351068637251	5.301375443684294				1.313813112534561				5.301375443684294	trkA	1072.0	1	TTG	L	False		126.0
3437625	+	1.2555725624972829		1.6051444857125114		5.247381566575332	1.5841878642699223				1.5293856707091558				5.247381566575332	trkA	1106.0	2	GGT	G	False		120.0
3440159	-	5.0570410830419394	5.419141278249856	3.54051010809766	3.210671724220029	5.190401520117787	4.284371046947807	2.0252897180751	2.808615037972978	5.046747744785995	4.739263810597864	2.6976419834828524	4.368129269106697	3.5050423021191235	5.190401520117787	rpoA	869.0	2	CTT	L	False		53555.0
3440076	-	5.064252099367611	7.139934066943866	2.850648923657224	3.686321883694403	6.500112297734425	4.294105659758606	2.4880447244260986	2.6729088076982235	5.253979732741982	2.8453674998513545	2.292471163409871	4.502664489997751	4.500646559168872	6.500112297734425	rpoA	952.0	1	CTG	L	False		41359.0
3439665	-	4.636946854289029	5.357265299163946	4.359749658952166	5.938448078711758	3.682722265874199	4.436998717566079	3.8454372019739407	3.270534068974668	4.754444899668764	4.481121703471653	3.644888280329552	3.697334862675343	4.443828453490337	5.938448078711758	rplQ	333.0	0	TAC	Y	False		36660.0
3439652	-	5.302939653928046	1.6539619593456631	3.0857851668273453	4.438764099581703	4.737394744270941	4.904849174881393	4.987805414553821	3.264524460565996	5.013516983621192	4.329225543514268	3.0097530999129347	3.961331989182315	3.812999520220615	5.302939653928046	rplQ	346.0	1	GTT	V	False		32439.0
3439507	-	5.014268910298333				-0.9081339772784692									5.014268910298333	yhdN	1.0	1	ATG	M	False		99.0
3439347	-	5.086943202989638		-0.4838789803340965		3.649638902118826					-0.9837185096901798				5.086943202989638	yhdN	161.0	2	GGT	G	False		91.0
3438982	-	1.1016589682245153		3.5540866073514703		1.3884122882046532					6.677295832809047				6.677295832809047	zntR	147.0	0	TTT	F	False		93.0
3438709	-	0.5130452782437956				6.151854551715265									6.151854551715265	zntR	420.0	0	TGT	C	False		66.0
3438530	-	1.2350742279139948				5.708716740566359									5.708716740566359	arfA	118.0	1	ATG	M	False		84.0
3438461	+	4.880049388343101	-0.6633249580710799	1.5831390065070252		4.221318679089796	5.025256024318148				2.92041747879782				5.025256024318148	mscL	438.0	UTR3	-	-	False		234.0
3438383	+	3.447532064811895	8.173292409036382	4.830509565861943		5.438353348792422	5.098032145809269				3.4111972198161262				5.438353348792422	mscL	358.0	1	GTA	V	False		208.0
3438278	+	2.1791707605539528	-0.8366357378537534	0.3369076263380213		0.0059206260319365	1.8001877200051757		5.302777023689975		1.5666053394555768			1.1453459489511166	5.302777023689975	mscL	253.0	1	TTT	F	False		392.0
3438198	+	1.7263907599174677	1.2626716210644433	6.481302433085878		0.7605884407297145	1.273885868798767		0.3761773969316393		3.6201413431221576				6.481302433085878	mscL	173.0	2	GCT	A	False		367.0
3438164	+	2.4371310913004534	0.2623138059240418	2.247091074522181		5.574491874198244	1.0803022049869715				1.1289534199084217				5.574491874198244	mscL	139.0	1	TTA	L	False		394.0
3437884	+	2.2710720565785483		2.465321142726339		5.399927510166831					0.6842478958232718				5.399927510166831	trkA	1365.0	0	TTC	F	False		127.0
3437827	+	1.3743161665184171		1.297857348162521		2.9231903965556527	2.4140393963016744				5.407470414610636				5.407470414610636	trkA	1308.0	0	TTC	F	False		131.0
3437756	+	1.9988671763463848		3.7316207994485087		3.962286723459093	9.846158021878209				3.803841026149232				9.846158021878209	trkA	1237.0	1	GTG	V	False		152.0
3435507	+	3.4112547097672823	0.0792774633872535	4.7253720246519935		0.8165660352401926	2.796613964341118		5.2549136389074524		3.0077862204728105				5.2549136389074524	rsmB	299.0	2	GCT	A	False		326.0
3435485	+	1.9590367474818	0.9097876286968314	5.163983526897501		0.2225804135480773	1.428440416901928		3.593716110177485		2.9674155935908995				5.163983526897501	rsmB	277.0	1	ATT	I	False		336.0
3435474	+	3.983655632094967	0.1402753414061441	3.7539793003947177		6.186547589362704	2.4885205668234955		4.825158991373797		4.341167868787056				6.186547589362704	rsmB	266.0	2	CTT	L	False		307.0
3432556	-	8.088562409435134	-0.9649677319678326	-0.1554836301444758	0.6161375775327304	3.6076159364475737	8.78581157387324		-0.6614939001870103		1.8852124262266765	0.4733206776971088	1.0405526683045505	0.2151294331283375	8.78581157387324	smf	1003.0	1	GTG	V	False		670.0
3432532	-	0.6042924318441047	0.0146270129526206	5.345684654068237	2.057096394680652	1.8642073861629564	1.6087599263124392		5.71076212026048		4.461871120008133	3.4101193827729053	1.2824887256265505	2.3700145526030623	5.71076212026048	smf	1027.0	1	CTC	L	False		670.0
3432308	-	0.510653429161493	0.6001693929785997	0.4343064385722117	5.246250169139889	1.6899264105919507	2.4143313582192145		0.5622848257475465		1.0027956962671958			-0.5639234921116776	5.246250169139889	smg	155.0	2	GAT	D	False		536.0
3432248	-	3.410548380555703	0.6630111917233752	1.7374528392225426	2.383398696918449	2.953600590426761	6.30636444940949		0.6512135576433287		3.058064593372628			2.0500562194939542	6.30636444940949	smg	215.0	2	ATT	I	False		379.0
3432073	-	1.6719138966850944	0.1517242822586011	1.5908593208455095		0.4590004128289595	5.932586826762315				1.870090073179695			0.771351911272605	5.932586826762315	smg	390.0	0	TTG	L	False		450.0
3432055	-	7.315395931842158	3.03528370817245	5.249803904396325		3.605270615528618	4.640395898156447				2.1975994163178774			0.3485211981673501	7.315395931842158	smg	408.0	0	TGC	C	False		445.0
3431929	-	1.0987706763589706	0.1889381744297539	0.7023964854699676	5.000882939843363	2.463250127650052	-0.199015912889368		2.020434725180088	0.3171299868688367	1.2899001482943506	-0.5528333390939683		1.4569573991884626	5.000882939843363	yrdD	32.0	2	AAT	N	False		541.0
3431786	-	0.992256392404654	0.0495783239367617	3.2899738463251373		1.6598851465234947	5.4666360240092295		3.5183432016217147		0.7206482424267571	3.618723444870255		2.571120149555155	5.4666360240092295	yrdD	175.0	1	CTG	L	False		423.0
3431721	-	1.225647799371616	-0.7708129239826821	2.601357426737908		5.03140639695799	2.261792423875381				2.223476872873318				5.03140639695799	yrdD	240.0	0	TTT	F	False		430.0
3431421	-	1.878487141666028	5.331753621588836	2.9388728000998765	0.6466880648693504	2.4207150790327683	5.343585289961266		1.4103052893891987	1.339853707163719	3.322340242863401	2.584645207975919		0.8594253035032168	5.343585289961266	yrdD	540.0	0	TAA	*	False		697.0
3431409	-	0.3499464150037364	3.5350438695404	4.233293989910828	-0.1416693471633468	3.3935128220695967	3.0074426900173368		5.10171226045085	3.3796842493049555	2.512935533037861	3.4760069220265324		0.1115080312304503	5.10171226045085	tsaC	5.0	2	AAT	N	False		670.0
3431250	-	0.1626654469360559	-0.2357557258062966	-0.6807095734019356	5.955824795242481	-0.3427527770001488	0.5284901515357904		-0.6413730615615487		0.3455818727124592		1.079102200951179	-0.6721584551499215	5.955824795242481	tsaC	164.0	2	GAT	D	False		547.0
3431237	-	0.6748984887036155	1.1438315774115324	-0.4618227192298086	2.0770397454884986	0.8767438791662246	1.1145708027980337		-0.2650460060402315		-0.3828689278215947	0.9636791806146244	5.307029304111276	3.11055631831045	5.307029304111276	tsaC	177.0	0	TTA	L	False		542.0
3431169	-	3.1605639662788643	0.4349732401337703	1.0842633131881116	-0.2828842821989829	1.9095996251890617	2.311133905088657		2.5890568247111383		5.097363103110935	0.5791275902398795		0.5657009657511498	5.097363103110935	tsaC	245.0	2	CGT	R	False		512.0
3431160	-	7.405141788736026	0.3791819878465541	2.385931207449896	0.687028332755681	2.8894090842008504	2.388882119905006		3.699211995358451		2.8152060149003195	2.485484238066976		2.7012223542810507	7.405141788736026	tsaC	254.0	2	ATT	I	False		481.0
3431139	-	2.700982806664287	0.5104322060641937	2.564447084005161	-0.1972597316520586	4.248349200350099	3.707816869347916		4.075995703284542		5.152715184959979	5.437063426707068		3.0204061973725653	5.437063426707068	tsaC	275.0	2	CCT	P	False		473.0
3431083	-	3.47164245966877	0.7423814703897457	3.11853853753718	2.578869188062973	4.016556489197655	4.242837992846974		1.735194699927491	4.231677566185624	5.153828781042698	3.7642792593601175		0.5021963074594046	5.153828781042698	tsaC	331.0	1	TTT	F	False		559.0
3431082	-	3.02484210958385	1.5291049339287697	2.4055498767066807	1.6012075489469	1.9826925468401364	6.221396200493504		4.244784096946899	0.3359687258044204	3.893191447307502	2.5553136578138025		0.2075021402445965	6.221396200493504	tsaC	332.0	2	TTT	F	False		558.0
3432544	-	-0.0861734992650923	0.0146270129526206	1.5124982668179223	-0.787393059493591	0.2763625359224242	0.2141940862997463		0.5228433616746707		0.8316806398149604	-0.0439209334876044	5.93677684014458	2.685329199148853	5.93677684014458	smf	1015.0	1	GTT	V	False		670.0
3433710	+	2.9751433450891294	3.864308156097769	2.679286145161088		4.09550904266188	3.1251197228534227		1.9587633696590745	5.504831889558931	2.105668649061741	2.077207673448439		2.902071099358279	5.504831889558931	def	19.0	1	TTA	L	False		1250.0
3435392	+	2.775280883823559	0.5125295768676955	1.8152985048035817		0.3585760001955637	6.637971228355678				4.910846651562726				6.637971228355678	rsmB	184.0	1	ATT	I	False		204.0
3433961	+	3.623424943366524	3.473338898891415	5.281920793081091	0.3278239151169768	2.406764226256194	3.4887156272905018		1.4321694964014409	2.063274264507016	3.298312247620669	4.22934882251857	-0.9931035136974876	-0.0450003076562162	5.281920793081091	def	270.0	0	TGC	C	False		875.0
3435252	+	0.2732295333235123	-0.7039215993116904	-0.2725144219686993		6.555445057700687	1.2300608505691772		0.2746751327867679		-0.1104604491399228				6.555445057700687	rsmB	44.0	2	GTT	V	False		259.0
3435251	+	4.417268498934831	-0.7039215993116904	1.9949749386243825		5.394203168705173	2.2726347581438		1.7069686855505923		0.7637672518804107				5.394203168705173	rsmB	43.0	1	GTT	V	False		259.0
3435227	+	0.7812931754774035	-0.7039215993116904	5.4223185145784605		0.9582010589341678	0.8926393280864305		5.008233467520823		2.657400864377775				5.4223185145784605	rsmB	19.0	1	TTA	L	False		259.0
3435074	+	2.964220569670444	0.9976841019014256	4.731125358124758		3.330544519517341	6.14146275119929		3.249080454835294	1.385274936139559	5.568731254810553	4.161223150867356		3.615431466069922	6.14146275119929	fmt	859.0	1	TTA	L	False		620.0
3435039	+	2.8036142492171363	1.0898211343175632	6.733035802182337		1.983294766321862	3.723413659838561		4.954219987943338	1.6132720081626857	5.794200489626955	3.187725440243376		4.164895822929179	6.733035802182337	fmt	824.0	2	GTT	V	False		560.0
3434976	+	4.9517394771401415	2.548835090593911	5.251927981680479		5.93998511726691	3.6985346093056015		0.6893364882889845	3.65725120566293	2.834241866453615	2.022038681209622		5.21549301015949	5.93998511726691	fmt	761.0	2	ATT	I	False		483.0
3434824	+	3.667203898555474	1.4850825830344012	5.410737916401255		1.7811609461858269	3.07789187245478		4.16853171384103	3.377906468367929	4.15835269116759	-0.3166063721198003		1.6005211041131275	5.410737916401255	fmt	609.0	0	TAC	Y	False		519.0
3434817	+	2.278842849095594	0.3059212215614149	5.022819542449203		3.30117632055216	4.558393745902306		0.6036255516983309	0.8946848973654191	4.321672209705125	2.436029189613086		0.3148776704176607	5.022819542449203	fmt	602.0	2	CTT	L	False		506.0
3434765	+	3.2615396228231703	0.4431278444904269	2.270454552933853		3.1875469910655125	4.910809339703263		2.262823474664972	6.450758508645011	3.954769893550352	1.530300502628729		1.8314010622324832	6.450758508645011	fmt	550.0	1	TTG	L	False		453.0
3434709	+	1.9267528114704544	2.0644207007799213	5.007380258151816		4.508632646337458	3.2216825770727326		3.655225485853852	6.551655669768453	6.368555223039533	4.230164805375675		2.25375940111785	6.551655669768453	fmt	494.0	2	AGT	S	False		519.0
3434633	+	3.2043259203023204	3.3658789892594565	1.2662187858095804		4.163981678088802	2.3872719183598		3.6260500589516265	0.8604539327774298	3.4599072963283577	6.539000618043559		1.983605179337524	6.539000618043559	fmt	418.0	1	ATG	M	False		666.0
3434585	+	2.962508421511913	0.2663856908553636	5.315170169270657		4.401906234454481	4.959555279346669		5.033968401358485	1.814471846879255	4.450703466733352	2.1061332051252823		4.599624459279532	5.315170169270657	fmt	370.0	1	ATC	I	False		617.0
3434558	+	1.7839325559709065	-0.276210425441618	5.665022317003384		6.255168408238159	4.177104236592562		4.475127678555208		5.107916847600542	6.405126152203485		3.6562040146709327	6.405126152203485	fmt	343.0	1	CTG	L	False		551.0
3434492	+	2.6335020690171493	6.452192354011904	3.46239482672526		1.3668051898559468	2.8522418901919724		2.067046817524169		2.4675323514542	6.8168329484966055		1.7048744364559287	6.8168329484966055	fmt	277.0	1	TTA	L	False		590.0
3434420	+	4.350167645637772	4.367668069839559	1.3394921827589057		2.47730383778103	2.250548539158577		2.889790238793281		5.6760811192221885	3.678306649858032		0.2744858206782722	5.6760811192221885	fmt	205.0	1	CTG	L	False		562.0
3434405	+	4.567543955529789	0.84964429312307	6.628353359975707		3.823084531968053	4.202333383636904		3.307247575951448	2.9345504361306016	4.4415987990508645	1.4240072081883617		3.9449965225532138	6.628353359975707	fmt	190.0	1	TTT	F	False		688.0
3434121	+	5.126921892799486	0.371704122333087	1.567746978641895	0.9990821475808076	3.157343798106404	2.619912818844131		3.0192381415090828	2.094676350050529	2.058890750970888	0.1983659259134923		0.438217959365185	5.126921892799486	def	430.0	1	ATG	M	False		1073.0
3440160	-	7.176722627770928	21.183969853851035	3.995194690236021	2.6754283704717348	7.243596582261625	4.303836619716559	3.139449343818592	4.12900826333878	6.985098609217577	5.762801191042215	2.9124209733448554	3.360811040111391	4.364592506805924	7.243596582261625	rpoA	868.0	1	CTT	L	False		53297.0
3440379	-	4.247491696089236	4.949628981730492	3.1242615637781164	3.9856190522915216	4.259939247643029	3.885327359039266	4.836639713636801	4.061362493979339	3.970981374419847	4.192950521518926	2.6645628447098404	5.377784163852158	5.214015151797737	5.377784163852158	rpoA	649.0	1	ATT	I	False		43833.0
3430811	-	2.378460261135648	2.278494978149482	3.8318722899648106	5.7349413996941125	0.1842775729983033	0.8354142160668088		2.8498390648309404		2.457051505512503			1.8105699539388609	5.7349413996941125	aroE	26.0	2	AAT	N	False		516.0
3448773	-	5.825898665674992	4.635623700677711	7.460945793689299	5.501092708429915	5.555268226130727	5.693862830083785	5.638489354215667	7.1329326373771575	6.994673882735483	8.76548543735973	6.729362862203001	4.830147202129216	4.407040158069106	8.76548543735973	rplP	395.0	2	ACT	T	False		32242.0
3449902	-	4.742095299228349	3.504995371263045	4.164415429282553	4.636280062069705	5.355782773734618	4.136803679760966	5.6009168755311	3.622845603682756	4.40391706236367	4.08664974841747	3.879438291472309	6.127179696171001	7.553237059717812	7.553237059717812	rplV	330.0	0	TGA	*	False		43354.0
3449623	-	3.87636563781561	3.61022546528344	2.424495421728067	3.154424308354386	4.624334754184606	3.5865716180765737	2.8156246303446686	2.87363616431276	3.387874557417962	2.5738403321527	2.5266152093625025	5.147396098022851	4.600809584128511	5.147396098022851	rpsC	259.0	1	CTG	L	False		46463.0
3449487	-	3.7637283431529736	1.3864182755116998	4.302844895172731	3.3288038771803112	4.532773435506582	4.31328244887106	7.016175061922644	2.737571888866817	4.203311990226407	3.665199531446999	4.574104449635693	3.6990005962456034	4.160699107593987	7.016175061922644	rpsC	395.0	2	CGT	R	False		37007.0
3449384	-	4.401974414679184	1.1752194777372114	7.332504668884455	5.398544299377783	4.431060628293955	5.707687627864607	3.564354777298663	6.148104073810599	4.049048735432901	5.803690633775674	7.242813399141667	5.352727062459737	4.501893287705906	7.332504668884455	rpsC	498.0	0	TGG	W	False		30066.0
3449350	-	4.57203462625652	0.2526809441935078	3.738697372185694	6.733877253682225	3.168138279084421	1.4309381107340229	4.449517252146402	4.743059690228953	4.027823936726722	6.426509406430288	3.5281720566964445	4.362839816356994	4.509440878487743	6.733877253682225	rpsC	532.0	1	CTG	L	False		34977.0
3449333	-	3.644428803614102	3.5424736057097843	4.4412947061236725	4.605724888278869	4.234298402170666	4.571096751050109	3.9693026614941775	4.051862167980625	4.21969540983277	4.008928121862776	5.31986035577042	3.0863888179465024	3.651256132819453	5.31986035577042	rpsC	549.0	0	TAC	Y	False		37789.0
3449164	-	4.142608110275789	2.8438381067417087	3.505988258425429	5.560871417712017	3.869853604515704	3.867629016742903	4.7090665981883175	3.227371275310178	3.7546195388127934	3.3075447247213337	2.241524303801247	4.369265410885672	5.235950910681457	5.560871417712017	rplP	4.0	1	TTA	L	False		39828.0
3448895	-	3.801583397859809	2.1762959408214613	3.043033722335635	5.673838626536268	4.852837228388014	3.632804436588628	2.774158861609437	3.0644257731857536	4.534948552879277	3.113411282515367	3.240392681953158	3.3920756783226507	2.139622002493549	5.673838626536268	rplP	273.0	0	TGG	W	False		33050.0
3448683	-	6.852502084921253	6.0684867243583644	8.880014597566142	5.718856376310244	8.102051529835585	8.28376847131519	7.202401658254775	7.915721548502458	7.668261242777546	7.886145478753213	9.442587527435114	6.568275235016339	6.446034345272633	9.442587527435114	rpmC	75.0	0	TTC	F	False		40026.0
3440503	-	4.719729280887126	3.267033657574658	5.0856990131949695	5.327513519975283	5.164513704289301	4.949097550278879	3.1382748213979594	5.036372258580545	4.767347866701309	5.077497998594806	5.410379688042069	6.5800042384392	5.752392571989819	6.5800042384392	rpoA	525.0	0	TGC	C	False		42415.0
3448649	-	4.036820036590224	1.0427318325550858	5.109985711627948	5.896757074035039	1.387153193913468	3.704611959411832	3.714553014636444	5.49305314786158	3.59377518208742	3.15853461713363	5.69030929129475	5.395868752202967	5.370964862635914	5.896757074035039	rpmC	109.0	1	CTG	L	False		40998.0
3448448	-	1.47390520339512	2.252580972143684	1.2726438451787894	4.608312156719828	1.112076106545157	0.6508826876674608	4.2920198260657845	1.75682041484107	0.7923989923099685	0.8122191075165182	1.2923473704534736	8.065923056820804	5.017748790603288	8.065923056820804	rpsQ	119.0	2	CGT	R	False		37246.0
3448391	-	4.448976655365664	0.2377509426000682	2.3439261257458406	4.688395965873827	3.903155926725183	3.0618333757755383	4.837722476189355	3.0705858497469705	2.894182541360731	2.187905936111107	2.640351121741509	5.37949870688638	3.235554252746392	5.37949870688638	rpsQ	176.0	2	GTT	V	False		56969.0
3448315	-	2.833895635372554	1.4153940918253554	2.416595054529583	5.565245138456515	2.8351835437712016	1.987000899932815	3.0577355396149253	2.272736859853999	2.2232845351221573	2.3767927074032493	1.9758143966858064	3.189953353687712	4.662597767910676	5.565245138456515	rpsQ	252.0	0	TAA	*	False		40489.0
3448258	-	4.701307713554741	0.2289498397312628	5.155052768712175	3.2302772140829807	4.054520468296209	5.714647293748895	2.009348615590574	5.93676027457636	3.1845788793508705	5.806775517464975	7.334404847281212	2.972362434410219	2.233607202280605	7.334404847281212	rpsQ	309.0	UTR3	-	-	False		31434.0
3447943	-	6.625510049511086	3.959331006817744	2.9561696730370604	6.2726982969496206	7.08218397076815	6.669309157409021	6.950619192417927	4.697605191980212	7.0818855293620215	5.144738691984052	3.286823389279203	6.318477593584285	5.954826383593908	7.08218397076815	rplN	205.0	1	GTT	V	False		54737.0
3447444	-	3.540658931148835	3.784677041035272	4.351994267311671	3.6519056321045538	3.7726427110218856	3.662065853964521	5.15182167176055	4.098584914337246	3.432347289485191	3.420071136242008	3.9367804360522713	3.8166448004161895	4.0365187028785465	5.15182167176055	rplE	-7.0	intergenic	-	-	False		55185.0
3447427	-	4.909857169066267	1.224090697022709	3.380067976547922	4.019093741854899	4.109239669842993	2.63151000172844	4.433477359323737	2.928440417077091	5.289396285745196	4.197792421048913	2.95383458448696	3.218861138929519	4.00137709586949	5.289396285745196	rplE	10.0	1	CTG	L	False		56450.0
3449915	-	4.865421465370573	3.893937252629255	3.6641220178665592	3.538110749828608	5.669448132022543	4.878540984967989	4.854212617520247	2.6588886335797133	4.708785134219282	3.940941565897164	3.042214275304864	5.822835241911095	5.008030059263354	5.822835241911095	rplV	317.0	2	GTT	V	False		44160.0
3449978	-	3.463414557726961	2.272432613728893	4.68170140227539	3.623153766256526	3.9619544805489126	5.080397031436471	2.4350754513699435	3.912967047055473	4.300342952557643	3.781176878372008	4.765592312951113	4.018355985237249	3.123237552522473	5.080397031436471	rplV	254.0	2	ATT	I	False		41578.0
3450200	-	4.465243927581841	1.039628581713368	5.187757935492214	4.312625711656705	3.439608939414596	4.288493605433852	4.270986970362271	5.017823416492099	4.533783897407713	4.694341326571479	5.058015611823353	3.280704811778424	3.5559934442499754	5.187757935492214	rplV	32.0	2	CGT	R	False		40826.0
3450343	-	4.390439386711571	0.6888365442347041	5.092787969110803	3.114832444379807	4.304828047038368	4.570840959947817	1.7410957178107032	3.797779236142334	4.401482796370357	4.240017881854414	5.097490105071016	3.008867975912987	2.121127636385396	5.097490105071016	rpsS	182.0	2	TTT	F	False		40962.0
3452187	-	3.581639987805734	2.087121710486445	5.069143294399175	4.207705780948339	4.352788017804491	4.129397990879625	3.3130170876169083	5.046742821787365	3.406700064031582	4.276876310649073	5.542412661040105	3.757286597237531	3.6489964357325912	5.542412661040105	rplD	98.0	2	GTT	V	False		44828.0
3452127	-	3.973041299850388	1.449835789515685	4.620479562955483	4.333869335431344	4.344898627432085	4.757483981381126	3.7630905802546817	4.07290185605731	4.9133231853897685	4.320551612462421	5.253733607880824	4.633245322088332	2.5374707169605286	5.253733607880824	rplD	158.0	2	ACT	T	False		37127.0
3451951	-	6.201052618125197	8.092875253547518	6.845296228800152	4.671728219768383	6.053064869859428	7.619425388988155	3.9734700461280985	5.842207920406817	7.646586898982932	7.967022926950693	6.343930728809121	5.697878282336279	8.324087771948872	8.324087771948872	rplD	334.0	1	CTG	L	False		39998.0
3451948	-	3.727403583935451	3.958559892523149	3.4707210657501424	3.337878530490877	3.309680376498799	3.697834184990084	2.71899759793853	3.0713585932466363	3.944020229761923	3.88408480195577	2.851513147077189	5.539551084146645	3.970245643437483	5.539551084146645	rplD	337.0	1	GTA	V	False		39587.0
3451814	-	2.944302670038705	0.3782576486281422	3.3658058187496724	5.379797132591519	2.3006208913251465	3.1706563883189456	4.674189255240809	3.76875028310014	2.2650813508161303	3.198702850103809	3.3550154558235894	4.7143256749492775	4.6382947254244105	5.379797132591519	rplD	471.0	0	TTC	F	False		43869.0
3451773	-	4.090226530112897	1.3976588988796694	5.211246620389145	4.586382053909758	3.6529631962479145	4.226103779417329	3.013380371490161	5.027524810477518	3.969883494036023	5.252808671710759	6.055144133666581	4.729476854405817	3.904104206207165	6.055144133666581	rplD	512.0	2	GAT	D	False		44336.0
3451582	-	2.6136667316310342	2.049753524064803	2.9012786901385903	4.640282599897955	2.402109089572295	2.1280112779381626	4.014791702312961	2.910347485157527	2.6076605949436145	2.4787216350025254	3.080094484879839	6.279503600965407	4.553538424308528	6.279503600965407	rplW	101.0	2	GTT	V	False		33167.0
3451484	-	3.3122132293763715	1.4198141246954803	4.088407528627318	3.6310212384643727	3.0571123504524027	3.916307476909073	4.124347446392008	3.76718539494843	4.3057578094389175	4.171482204589649	5.496761704975647	5.034720612547596	3.2446750426200848	5.496761704975647	rplW	199.0	1	GTT	V	False		39865.0
3451434	-	2.683019131925554	2.2124949137912595	2.824190420004205	3.980511069885632	2.468490894507976	2.0207947596346107	5.251219792970412	3.000913622799019	2.7949935623934308	2.150437808838184	2.801387153220794	3.8829489229748	4.631177810461452	5.251219792970412	rplW	249.0	0	TAC	Y	False		39383.0
3451401	-	4.351742704999987	5.142175633752439	2.174029759868446	5.049058738736447	4.928570201975053	4.945907949086713	4.165219108325314	2.7649791728716813	5.09800809071235	2.871999144115965	2.368805087888915	5.080166866820021	5.901543623353343	5.901543623353343	rplW	282.0	0	TTC	F	False		40936.0
3451367	-	3.329894141204309	2.4786787664079752	3.747588420287795	5.0034310219757625	3.345038940011855	3.935791296768169	3.252339557625952	3.75437934505608	3.523165598241814	3.204799205809649	4.122096967276546	2.7942976526841306	2.806413147558522	5.0034310219757625	rplB	-4.0	intergenic	-	-	False		39521.0
3451058	-	3.275431203607232	1.2646679888859662	2.74289982952099	2.8193159556269367	3.026193074191661	3.135784675801216	2.9317996940338924	3.11780064193653	2.906279800519204	3.08723174750888	2.2159028183862044	5.199050679253988	2.825054872458668	5.199050679253988	rplB	305.0	2	CGT	R	False		34103.0
3450983	-	4.662143648647947	4.717957586923256	4.132526454599869	4.9323523950786985	3.959069451108233	5.174572464297134	3.947043675272188	4.327773285673471	3.9319288532458097	3.85933215803134	4.582319938163968	4.138615121091039	4.998477706721998	5.174572464297134	rplB	380.0	2	GGT	G	False		37007.0
3450797	-	3.8544153107311545	2.715369539805755	4.252930163131544	3.763279215936557	2.6756073764090185	2.9693257390658894	2.812290308712184	3.706597651894197	3.175224683787902	3.1818195871168915	5.129361988803644	4.645029903781418	3.4864676819365203	5.129361988803644	rplB	566.0	2	CGT	R	False		39962.0
3450630	-	4.28072568446029	2.260223327714936	5.379394239011134	3.726014497684064	4.175896911932402	4.360796971666582	2.7354311264129683	3.3079480768886644	5.100663455143399	4.131609223840883	4.757963976049301	4.268145569343186	3.8446861780369233	5.379394239011134	rplB	733.0	1	GTA	V	False		33614.0
3450427	-	3.53664597791607	1.1718983346061362	3.820475982633	3.708193538202385	3.723405161364648	4.098448010440213	5.095310469445883	3.7876512290894015	4.182222912083057	3.2913971254745467	3.667067176016646	2.525079209950915	3.5610206781509737	5.095310469445883	rpsS	98.0	2	ACT	T	False		43269.0
3450415	-	4.180466430077023	1.6991731496143618	5.350966169240161	4.856425024104869	4.0984574693704445	4.343485055286848	3.8078334166897743	4.450513930717194	4.290932412937659	5.05462653566388	5.734709342697249	3.9298574566605935	4.853876032923632	5.734709342697249	rpsS	110.0	2	CGT	R	False		45229.0
3447209	-	4.314532831984291	2.3620886987702505	4.2502917543171606	4.729588598562841	4.519447362109175	4.639106140315381	6.007220511753782	4.605124187831651	5.28066485474771	4.700272489234897	3.656620743303036	5.007469351819186	4.898644365750536	6.007220511753782	rplE	228.0	0	TTC	F	False		52449.0
3447102	-	3.387223380189153	1.3820915325026168	2.996624566650503	3.235941219275772	3.0287648592805287	3.396945365817645	2.9516952109362564	3.575875162482526	3.611828110240081	2.708654170881569	3.099125777153315	5.210330598481475	3.660965190064017	5.210330598481475	rplE	335.0	2	CGT	R	False		54882.0
3447074	-	3.6743416551536647	3.054153281225263	2.742967398490437	4.232767731893359	3.4619891422627607	3.400529109384568	6.063003121719447	4.852324811111628	3.639219880219114	3.747447063880269	2.391995168534656	4.2684178819222325	4.8971839529666825	6.063003121719447	rplE	363.0	0	TTC	F	False		54940.0
3444064	-	2.502941673411394	1.8704142128499213	5.0743009814315245	3.839100720824669	3.0874531806766425	3.2558115088094564	5.025987677630286	4.723980445245372	2.906712159514796	4.234939230867062	5.538417616001045	3.5140526260758684	2.816949782856291	5.538417616001045	secY	32.0	2	AGT	S	False		49050.0
3443692	-	3.858738754939444	1.2916194221522073	4.573791142707905	4.358974563907197	3.047281554988782	3.0247190306096474	5.05892964076152	5.0201756316702815	2.849270565793684	4.220042028949372	5.0797431481130335	4.356982098980541	3.5963126200154654	5.0797431481130335	secY	404.0	2	ATT	I	False		45101.0
3443631	-	2.800559596615591	0.9797774732318556	4.019282467492818	4.733496995936706	2.637351898846287	2.6251584705314746	3.926187134907327	4.554844119570716	2.600330448451707	4.110014121261227	5.534374924569566	3.709612856052485	5.002115817442237	5.534374924569566	secY	465.0	0	TTC	F	False		40234.0
3443580	-	2.409659273321618	0.4555490783492152	2.58746611166643	3.953211415195323	2.559060938870812	2.301889081808924	5.680351167157378	2.731468363703426	1.8800230129906808	2.7150429560395968	2.093343872157106	3.054830255988395	4.0342611959983	5.680351167157378	secY	516.0	0	TGG	W	False		38200.0
3443329	-	4.177216226219202	2.8403792512006296	3.615132319214867	5.585896867751102	4.948297639786227	4.27497189031627	4.6217885960699485	3.5093886957235467	3.72561384812561	3.176978964159878	3.822658136312933	5.137960122079115	5.133227031345782	5.585896867751102	secY	767.0	2	CGT	R	False		32791.0
3443088	-	4.713945716205329	1.3598039689040482	5.106415322495979	4.718274806173955	5.333158888112864	4.816343337258985	5.448343062503264	5.625291335245596	3.0526854507370738	4.845046429774787	4.157218640888601	5.660580657597249	3.068311848943753	5.660580657597249	secY	1008.0	0	TTC	F	False		36995.0
3442660	-	3.5889008111898075	2.13697166901153	4.604548463676006	4.045264147600261	3.50813084695318	4.128683190557231	4.618868273263178	4.056587665982565	3.4841036068731164	3.601323782824601	4.869145949054654	5.970972859112794	3.918503146261747	5.970972859112794	rpmJ	73.0	1	GTG	V	False		34854.0
3442602	-	5.620014320755934	0.8827697264997547	4.828315087991779	3.87002404729472	5.379088688227952	6.357749829175903	3.0338251120867703	5.513102359509573	5.424768444547264	5.514713326812563	5.188327191830307	2.264624005069164	3.440560421432441	6.357749829175903	rpmJ	131.0	UTR3	-	-	False		39969.0
3442598	-	4.343277833548767	1.7815217531865102	4.212916215655652	3.754759715680373	4.07236747597478	4.892365405051358	4.783826018975047	4.620199620768362	5.021660980166562	4.409381758678094	4.906298834941242	2.717521774859064	2.56767513539394	5.021660980166562	rpmJ	135.0	UTR3	-	-	False		40747.0
3442597	-	6.243706951316885	2.112454256718484	7.46853734153575	4.971696988847579	6.280593122935848	7.881570977609706	3.875501903741508	7.659894243413712	6.335339259536851	6.5954912161626265	8.132238713681048	5.06038437527173	3.535965844381648	8.132238713681048	rpmJ	136.0	UTR3	-	-	False		40788.0
3442503	-	6.3135991807289145	4.471702214059798	3.897177445535192	2.9471465048401977	6.481946402491869	6.743063588427101	1.5786840974518337	3.920675044441552	6.374606550549877	4.46694839703662	3.663771549559189	3.492854910880537	2.7480297905278124	6.743063588427101	rpsM	-33.0	UTR5	-	-	False		59195.0
3442384	-	6.0495504041520505	3.8149616645196818	6.452975837301541	6.2715531164684855	6.3600836936553895	6.2363061437541765	6.778497033821337	6.920820839767411	6.80442351340633	6.273206867831597	6.947059880682378	7.438667064031264	5.408270081170656	7.438667064031264	rpsM	86.0	2	CGT	R	False		56757.0
3442026	-	3.201233738722245	2.5634247726659507	2.8053871620203226	4.780455001415187	3.873903485478326	3.630804634028348	5.082844515388024	3.2291391828215743	3.139930093196437	2.9366726937451304	2.713324638625615	3.9216733030019073	4.092255301239571	5.082844515388024	rpsK	71.0	2	CAT	H	False		49852.0
3442019	-	5.036916607064758	1.4029659051718846	5.007862215048064	4.9129653563709486	4.925965352969049	5.577303397772358	5.515561401581056	4.465833714717637	5.043406561762565	5.016211986645709	5.700854617597993	4.0288969583219245	5.605358596486324	5.700854617597993	rpsK	78.0	0	TTC	F	False		49582.0
3441612	-	2.873058680964513	2.608032851137981	3.509223263070591	4.836252603391904	3.691265110701521	3.138948720908502	4.1381486809342425	3.155453482148132	3.407359349215449	3.5277038384956128	2.630755228037203	5.856497072381291	4.365664604716927	5.856497072381291	rpsD	62.0	2	CTT	L	False		45956.0
3440969	-	2.3085252503825866	0.5871182473967328	4.01197627277245	5.560856954663149	1.4842245115138482	1.856024961204613	3.8071469550550594	4.220807312608738	1.4016145121928154	2.925849022363916	3.83005133788588	4.508542443358312	4.115116759492683	5.560856954663149	rpoA	59.0	2	AGT	S	False		53400.0
3440913	-	3.039253853553852	5.834130789507303	1.648140590738744	3.697129915544892	3.73589205666382	2.3628067869073845	4.306629936131107	2.2040289793214614	2.7857022845636186	1.857548879216224	2.176408375892167	7.193030652868301	4.821170003624286	7.193030652868301	rpoA	115.0	1	CTG	L	False		43317.0
3440564	-	7.060805108114961	2.62213712700371	5.6105895289753045	5.329824839221856	6.435940447421901	6.6737958455835455	4.678767618285259	4.952654237112429	6.909708978829061	5.922608926264193	5.823179007519527	3.653274110870359	4.214124002267332	7.060805108114961	rpoA	464.0	2	GCT	A	False		42287.0
3444055	-	2.3820174959664207	3.4382035418311965	1.9817517074134785	2.516698565747819	2.3098326878249567	1.8454925963570048	3.194935806535337	2.294245610690328	2.4052003947334235	2.029036146923747	2.695590339587288	5.669915208004611	5.130484681792135	5.669915208004611	secY	41.0	2	GGT	G	False		49962.0
3444071	-	3.082284622505758	0.9025642987390854	5.660942085228254	4.4382159141464905	3.1033678083932448	3.811008174766541	3.5155451216725857	5.615760335161372	3.866940557811317	5.322369958544263	6.145399261478715	3.584998952057444	3.414685547704611	6.145399261478715	secY	25.0	1	TTT	F	False		49096.0
3446970	-	3.053375614641934	1.465748440120822	4.247944603822255	3.430749929166846	2.532899005822898	2.7556248856682624	4.170415461321566	3.958768417290727	3.145328996115056	3.690885902906664	5.27285511302768	3.879727074861178	2.977012208579592	5.27285511302768	rplE	467.0	2	ATT	I	False		43394.0
3444140	-	4.819826956119041	2.109494012561607	4.21576462536773	2.775439848480544	4.661939431039265	5.570864761642242	3.5915820902217104	3.313261069268882	3.881590474708161	3.169054079049098	3.82338436312626	3.8931299893767273	2.713180031415164	5.570864761642242	rplO	398.0	2	GCT	A	False		48479.0
3446826	-	2.883531312066604	3.353342921996955	4.201174121111009	4.474768648124214	3.166859815470305	3.749973299258004	5.972475186771779	3.9931570956164864	3.2204697212256086	3.3792395008562464	3.7191338207631146	4.524497051882132	4.590772376244289	5.972475186771779	rpsN	57.0	0	TAC	Y	False		47513.0
3446760	-	3.810445821880938	4.484949395760824	3.4641912829958863	4.527631040592381	3.757005674930762	3.4744789248191625	4.297868612931095	4.187176814514558	3.7269987411975865	3.1132092615619333	3.676748787291408	5.787326413195023	5.6576008736763965	5.787326413195023	rpsN	123.0	0	TGG	W	False		41350.0
3446611	-	4.961769953146263	7.976120200624034	3.330924472340648	5.127746864857993	5.462804458787918	3.56572527204018	3.395322279748463	3.621724220047886	4.442039343660688	3.599221620681799	3.230224957572643	5.48785626061431	5.098742931580184	5.48785626061431	rpsN	272.0	2	GGT	G	False		53773.0
3446233	-	5.566134474729819	0.7600549952236927	6.472623927383728	5.028296244399586	4.998340523670594	5.436762598089356	4.827831284329618	4.919698135648909	5.72735521578636	6.292199512326005	5.845134887855036	4.517454241406139	5.291483003219298	6.472623927383728	rpsH	311.0	2	GTT	V	False		51660.0
3446166	-	4.917520642401045	2.317419100235774	4.682227835337839	4.502260242570088	4.312962345921378	5.036869599243036	4.207151838029444	4.476398988570124	4.752191408465945	4.11331555091924	5.174677081602195	3.4562454472838984	3.665467662019135	5.174677081602195	rpsH	378.0	0	TGC	C	False		48192.0
3445999	-	4.618932191415277	8.011925736498855	5.352275614895714	4.366035300786766	4.527248989437674	5.359867731232832	5.296172676641576	4.1694567878916	3.812062830179365	4.365148122735138	5.20708832695849	4.886370139357089	4.21724265195769	5.359867731232832	rplF	140.0	2	GAT	D	False		32697.0
3445945	-	6.068789445665958	2.552810982689873	7.457585260371179	6.762528816602529	5.844179331566135	6.675442540840943	7.83476270996993	6.758785540476687	5.322026906143034	6.7872508785467565	8.355585464870444	5.464635126871096	6.632377845121376	8.355585464870444	rplF	194.0	2	GCT	A	False		32946.0
3445888	-	4.203491759032133	5.425510214640103	3.836211780530459	2.318365847110087	5.125067207109895	4.900642153216467	3.439590358919041	4.534926595103147	5.081382304968557	4.193416362465966	3.276582380446199	2.9141593628006097	2.678648952214992	5.125067207109895	rplF	251.0	2	ACT	T	False		43798.0
3445708	-	1.5880521602903577	0.5764230364778473	1.870722568965469	4.009746218845934	2.224149711565784	2.27523984811507	5.258567767147532	1.988392937303504	1.6261262410903214	1.874295299860956	1.294633074595749	3.8978294174825714	4.06031615149058	5.258567767147532	rplF	431.0	2	GTT	V	False		46877.0
3445655	-	2.769352146960463	0.6755842135211728	3.1430877586966144	5.046818471478384	2.936137949051519	2.531546422051008	3.59537948838574	2.747980186748287	2.777599004712493	2.7499917823511306	2.9192211281577367	4.043820593772278	3.572734483176468	5.046818471478384	rplF	484.0	1	GTT	V	False		47054.0
3445567	-	0.2885332003517791	-0.3497388598491066	6.168034861863089	8.369656410963819	6.64041204997534	6.494316329615446	5.246918485961328	6.328895754254838	6.502961286712349	5.3202680298730085	6.152550589777674	10.201716398949763	7.892818289704393	10.201716398949763	rplR	29.0	2	CGT	R	False		26092.0
3445517	-	4.647428203767461	4.284359784090141	4.674059946352593	6.652761597548446	5.061914953059156	5.682375560668976	7.06268369363475	4.056768019195872	5.795991143163873	4.559209340080439	5.521872289045265	6.136555796527666	4.834875081519686	7.06268369363475	rplR	79.0	1	GTG	V	False		31262.0
3445444	-	7.430423303278657	3.428310995147248	5.7824488292829725	6.672308020509458	8.198807213311907	7.103598302327113	5.345769119709305	5.9473725662370285	8.208039903465378	7.098272959089855	5.575071684587245	5.911292426019194	6.164138489714703	8.208039903465378	rplR	152.0	2	GCT	A	False		45351.0
3445407	-	3.639582242487882	4.317044733226714	5.088826942994366	2.685250135013802	3.4113593101246096	4.426838179138553	3.816377834233018	4.56001367948495	3.93457597885476	4.390703546582339	5.426763629896858	2.662474358649948	3.248990125155839	5.426763629896858	rplR	189.0	0	TAC	Y	False		48064.0
3445376	-	4.590925883664884	4.640914897169951	2.5867748869453413	2.4897802328342262	5.825458954779056	4.876267112785422	2.5822247557777387	2.5163382924789333	4.46472283630451	2.8000773841957782	2.611083950604095	3.7636174447767705	3.998241997986928	5.825458954779056	rplR	220.0	1	GTG	V	False		44294.0
3444532	-	4.034285591924865	0.1994354915123488	1.506203606371791	3.481741057134701	3.013077532492231	3.0623902283524504	5.030219696212593	2.906072959867016	3.44062570127991	2.824498378079438	3.34393703994223	2.786539554366584	3.980822325302108	5.030219696212593	rplO	6.0	0	TTA	L	False		52590.0
3444391	-	5.299217193128586	1.7200645089627506	5.508188479857343	5.914393808521701	4.742194417705907	4.92829910053631	7.915183559262608	4.917502364635489	5.384645665212825	6.357168694369532	5.526286656329464	6.780280860355158	6.944962489899377	7.915183559262608	rplO	147.0	0	TTC	F	False		41418.0
3431007	-	3.5485427988781617	5.60708333281986	1.516428033368927	-0.1041445096405802	3.8858009656828494	1.9890268520437555		5.018486120359057	0.1668862539380064	4.846722234948869	1.3609568681447248	0.6974683461368092	2.829804711786705	5.018486120359057	tsaC	407.0	2	GTT	V	False		696.0
3430752	-	3.9465338819012095	3.018332178558109	6.283146832771125		2.1382688889264907	6.553601690822476				4.98616461364853			6.003702136620822	6.553601690822476	aroE	85.0	1	ATT	I	False		434.0
3398777	-	-0.5233374760335229	-0.0158930499790243	4.603693175663415		0.4063584917240264	1.053041280392729		0.0341018799520529		6.512709628606053	3.789773894782337		0.1075847538354436	6.512709628606053	mreD	97.0	1	GTT	V	False		548.0
3401518	-	8.85989313829565				3.140733800692662					1.5125062061443362				8.85989313829565	csrD	1813.0	1	GTG	V	False		51.0
3405314	+	2.477376345479743	2.8864307719545867	3.835207577183672	2.320134970242224	2.854831934797167	2.7608312736493907	1.5387951221513498	4.152831549051252	1.014429804217155	3.854026318501556	3.450889510642512	6.005569781825744	3.385998742626514	6.005569781825744	accB	-121.0	UTR5	-	-	False		2773.0
3405244	+	3.8820114589836447	-0.6510703309250243	5.238812056861111	1.618826183084171	2.4851343048715457	3.595982220635593	3.617708994446072	4.603393098668935	3.059843182142704	4.14811180407958	4.837929191801233	5.742595525865744	5.913853778748587	5.913853778748587	accB	-191.0	UTR5	-	-	False		3302.0
3405241	+	4.198492742377233	0.6100275477556376	4.908316005744186	2.136546661394866	3.425595048965441	2.1726210005239746	6.767646864570187	3.536004758014593	2.7506678841438816	3.0776851421104205	2.782128345120112	7.315193557035998	5.032073405969402	7.315193557035998	accB	-194.0	UTR5	-	-	False		3308.0
3404227	+	6.589660547848569													6.589660547848569	acuI	742.0	1	CTG	L	False		56.0
3404222	+	5.133463239283818													5.133463239283818	acuI	737.0	2	TTT	F	False		56.0
3404015	+	5.072432550999156													5.072432550999156	acuI	530.0	2	GTT	V	False		57.0
3403226	-	1.3984117975602022				5.31421643881235									5.31421643881235	csrD	105.0	0	TAT	Y	False		71.0
3402778	-	6.265339598676064													6.265339598676064	csrD	553.0	1	TTG	L	False		60.0
3401456	-	6.021998067482674													6.021998067482674	csrD	1875.0	0	TTT	F	False		64.0
3406921	+	4.432828231301601	1.4086759512457252	2.293452413132542	2.923434360247338	4.746979967230564	6.550611709372239	1.909673248749402	2.222357254891409	3.776147193677526	2.4345015536540933	1.5783635466599395	3.7957506075670593	1.683554032255023	6.550611709372239	accC	1003.0	1	GTG	V	False		2814.0
3401294	-	5.28393805260351	2.717577741029521	3.3683821427406184	2.3902833861980155	3.611125323330639	3.755458101122561	4.264916096039944	2.999153913481704	4.79951875044449	3.927727535691454	2.9193299029195976	0.3340947157390704	1.681676694306875	5.28393805260351	csrD	2037.0	UTR3	-	-	False		1290.0
3401285	-	0.1615511646483118	0.6535696589433053	3.5174941841043808	2.1371970100933324	0.9157414597863522	-0.0049602295885479	5.584566240898027	2.75641859584144	0.6600330024752062	4.629299103086942	3.756373236602757	5.743768122972283	3.862534759202982	5.743768122972283	csrD	2046.0	UTR3	-	-	False		1401.0
3401141	-	4.736362501356981	2.85923131720082	0.3755743940893691	1.177536372412266	2.174840686354288	2.9329565580751376	-0.7645853164423717	-0.1169290771300263	5.5244213062755065	1.5141077049310212	0.2311971362558748	1.6687933642920252	1.4017528718360863	5.5244213062755065	mreB	-55.0	UTR5	-	-	False		1436.0
3401122	-	0.1376567335053561	-1.070772123349877	1.606490677567317	0.8594867379230645	0.872700128272062	0.2144343081656538	9.323571730750478	3.1340615901839395	-0.3305132786253051	1.836027135475184	0.8624540058748976	3.453886875249748	-0.354721662621893	9.323571730750478	mreB	-36.0	UTR5	-	-	False		1711.0
3401064	-	5.197828012650855	2.460168688050742	2.950861574933544	2.504755597469576	4.040862641213979	3.1144363769013763	1.2071878395350502	1.2456522094445326	1.0625295479792378	2.8317217548403355	1.3184482320538822	1.836131715359059	1.766014446268357	5.197828012650855	mreB	22.0	1	ATG	M	False		1877.0
3400946	-	0.9842608432443424	0.0420809574753113	2.2254043929876537	2.450843147823329	3.397038361847106	4.761753124024805	5.757122715451671	2.491389108968621	1.5761460760989032	4.5085809710054505	1.2664449047927713	1.5743260111467907	3.2839787253718096	5.757122715451671	mreB	140.0	2	GGT	G	False		1596.0
3400837	-	4.42583423633543	1.3816496477032163	5.226730038391564	6.586791904379023	5.295301785209537	3.446593504892942	1.1299435042371468	1.6013219695121164	4.40553612791339	5.341198241624071	2.966833549378705	-0.5107362564937393	5.196167373276873	6.586791904379023	mreB	249.0	0	TTC	F	False		1932.0
3400834	-	1.9428634041109087	0.8602771789277378	2.634089688348427	5.704115803312992	2.351644442487607	2.351091264379972	1.1465258668439704	0.6229049744390247	2.245602680854576	1.4270472286810094	0.6780663600648107	1.7645497844771183	1.0425764923888643	5.704115803312992	mreB	252.0	0	TTC	F	False		1913.0
3405340	+	2.188041437000832	0.9199153257465008	3.341292819503039	2.018384195938308	2.2044392905168664	3.3473244661765884	5.202504157806349	4.559202037004787	3.582456976476211	2.8869012873810367	3.915312007256565	1.4736725471569807	0.6924877254249066	5.202504157806349	accB	-95.0	UTR5	-	-	False		2520.0
3405389	+	6.30656618699884	5.560070514614653	5.501684317396982	3.444301173473609	6.355488298052323	6.4269057018509415	1.4457836168494775	4.491146398889224	7.457551061993948	5.05988800552907	6.230596951231756	5.43017360519014	7.38767953673484	7.457551061993948	accB	-46.0	UTR5	-	-	False		2409.0
3405398	+	4.031701737418463	0.7840537606009638	3.8897382157732	5.174062160950624	3.442266190234181	4.148356735856254	3.529109175216733	2.74947926959473	3.94813977249029	3.086756523293351	4.631824865030624	2.2264308110333184	5.27636295638792	5.27636295638792	accB	-37.0	UTR5	-	-	False		2561.0
3405406	+	1.6717500111565635	0.1088922560910138	2.7127654416476603	1.5014463289783435	2.9310326221705334	2.709267993548317	5.099879832443848	2.945571527011644	2.2161388402235094	3.031954472538504	1.9994920207897176	3.106657615360807	2.741466988513737	5.099879832443848	accB	-29.0	UTR5	-	-	False		2733.0
3406773	+	3.702584127667288	2.089410452131747	3.3927873282272856	5.781103977994492	2.9296164211216986	2.3313419381395595	2.161027353383788	3.8849425413681207	4.390904425498805	4.541865234073838	3.535508040332428	2.0812647942702887	7.6424981769498945	7.6424981769498945	accC	855.0	0	TTC	F	False		2924.0
3406680	+	3.311814608047242	10.736198701974716	4.458828009166763	3.2246226770265185	4.3752078266009296	3.777856827921898	4.992381890575556	4.924113354339846	1.9991800135399207	5.518351693956074	5.32209852464276	5.969181153304544	7.048527576318077	7.048527576318077	accC	762.0	0	TAC	Y	False		2863.0
3406661	+	4.346405530484091	1.614223828431202	3.8705020565950976	3.2799304117500694	3.7369687890158825	4.55004882669176	6.791993629835592	3.472321934654757	3.71022054524587	3.189046895371773	5.368062043229734	3.259840323989917	5.1324007885921645	6.791993629835592	accC	743.0	2	ATT	I	False		2710.0
3406612	+	4.060680217704593	0.3334158011293706	5.107361680274226	5.376193651982423	5.132376182036572	4.720949092486959	2.538857680006449	4.7862085635607805	4.118403629882659	5.097335578716027	5.874489349892156	3.933788543652419	3.0482259664116635	5.874489349892156	accC	694.0	1	ATG	M	False		2718.0
3406421	+	3.5867029565379074	3.405379207086823	6.065365442964027	2.3568207183910683	2.7949058351174227	3.504158221378427	4.163842151512012	3.519044827691617	3.5066720800586286	3.594145642107408	4.7025138950355405	1.0974407880918025	1.5119045611746935	6.065365442964027	accC	503.0	2	GGT	G	False		1643.0
3406305	+	3.2130045394540976	0.8611814085993551	4.389755255787357	5.5841806783869865	2.8967292928484984	3.758170429352041	2.6052048828649275	4.521553410980287	2.732215286528642	3.997268650209259	3.929320331955013	1.6766080061841984	1.710716353748835	5.5841806783869865	accC	387.0	0	TGC	C	False		2659.0
3406150	+	1.2924939282044792	-0.6745367906352076	3.632979012992701	3.4495853020321734	2.4517231873339465	2.509039683713731	-0.2854322379794823	2.537356319822613	2.7606229145220564	3.5894222392017614	3.669504153440789	4.521233451058693	5.340116842760213	5.340116842760213	accC	232.0	1	ATC	I	False		2196.0
3405878	+	3.679396350028017	0.7060441315373963	4.851531823862631	2.0890233693829003	3.287871514503604	4.347201273158913	4.913453090912312	4.3743772376504255	1.4843083273912183	3.4933995802153706	3.277033038079614	5.4776827965736095	4.531073698174243	5.4776827965736095	accB	441.0	0	TTT	F	False		3074.0
3405740	+	3.454958772346953	0.5826482655074917	2.956597214710158	2.992996020525433	3.669993920212748	3.4944891121069794	3.5389894692936803	5.394188195590969	3.8889605338493975	3.258539937103138	4.1075734057585205	1.7144955698068265	2.64217397342028	5.394188195590969	accB	303.0	0	TTC	F	False		3257.0
3405707	+	5.588392856024486	4.131974964744277	5.688210382890605	4.766337894908729	5.408650478428559	6.233152099837804	6.662496237716272	4.49550323735662	3.09315232051116	5.383973801543018	4.235908990279429	7.938036835575267	3.5913350014978103	7.938036835575267	accB	270.0	0	TTC	F	False		2904.0
3405706	+	3.9560706779881833	3.2791865705128145	2.900550486043893	5.726304773464914	3.733126503165573	3.7769545440008	3.36993586618513	2.181552662811413	4.328858476330378	3.387950928267104	1.5745782158455364	6.358701970767459	4.858000027875367	6.358701970767459	accB	269.0	2	ACT	T	False		2884.0
3405700	+	3.58240102106738	3.087282469764138	4.017181195414921	5.760565677453197	4.976462504822019	4.245944933162766	3.886729843662682	2.0476009479721577	3.830226282552388	4.004284473317419	2.838997764803344	2.480114528494765	2.394824217841012	5.760565677453197	accB	263.0	2	GTT	V	False		2708.0
3405645	+	5.871253597164066	2.2441013150199574	4.193395913140575	4.945558539353991	5.841219070059874	4.553551799722322	4.032750540645544	3.925487142441016	4.126969217551861	4.2850495370081845	5.5950043278219	3.004042583696209	4.474223177400635	5.871253597164066	accB	208.0	1	ATG	M	False		2177.0
3405640	+	5.770411932810132	1.087841868182277	3.835483841411178	2.5475257939813623	5.020280704138281	4.0923873130595885	2.825619309851069	2.2969985026215225	4.920167349430174	4.387635523121732	3.8672121954945	3.605335903505829	3.149555050532442	5.770411932810132	accB	203.0	2	CCT	P	False		2215.0
3405637	+	4.115754741097183	-0.0153139507066222	1.5317556321791097	0.2318185649896804	2.6753306780867443	2.386122222400213	2.4417374663732145	1.6517639421318324	2.2470256792039667	1.84123318098046	1.0443777362753732	5.504538331182619	0.9111401619564516	5.504538331182619	accB	200.0	2	GTT	V	False		2179.0
3405567	+	2.720650023531316	3.46663744725051	4.6959443715958695	3.284723727183762	3.1124621839111386	2.7228623038094795	1.9336895797367064	3.4754615944479004	4.047531302319746	4.24200037096698	4.556803569013462	4.396960699595141	5.64446007757385	5.64446007757385	accB	130.0	1	ATG	M	False		2734.0
3405423	+	1.481107385425511	1.8612318756490671	0.8614339889170699	1.9066153804143016	0.6423382342566993	0.1668598469032279	7.103910792554559	0.7076999215032644	1.2209453528278915	-0.1189677472315685	0.9182792176670268	0.590495469861241	0.7397010984476877	7.103910792554559	accB	-12.0	UTR5	-	-	False		2949.0
3400807	-	2.0709159491137585	3.198282550111914	2.465762100978571	1.3078423543148	2.235198630586256	4.378201741233232	5.172404194958457	3.937707777557454	1.3167505449951165	3.1422964111383203	1.854445440511635	1.613170846180667	6.0909806215349525	6.0909806215349525	mreB	279.0	0	TTC	F	False		1767.0
3400725	-	2.2938281525130284	0.7709485880533811	5.970973150578444	1.542345106323388	4.3185121411485365	4.423275698470552	2.935437992258579	4.735389375651911	6.510402621081869	4.15962320335885	4.2514029697197655	-0.2635998451771226	4.347109674601377	6.510402621081869	mreB	361.0	1	GTT	V	False		1504.0
3400710	-	1.6392285735401484	-0.5250251679064457	1.555075619671486	5.479696341087731	2.717427181585089	2.652777687090353	2.8351604372520125	1.3886251136553602	1.5728440801581651	1.87381475971352	0.4969996441632079	2.00062648593967	2.4225644752769866	5.479696341087731	mreB	376.0	1	ATT	I	False		1572.0
3399754	-	3.5202094244343107	0.4243872647563284	6.703037922772635	-0.755935275089062	2.891442382916519	1.219272998669603		3.135872991685324	0.8043539563194995	1.1094119393452095	4.588847174738163	0.0176081991595504	0.920272602596406	6.703037922772635	mreC	223.0	1	CTT	L	False		837.0
3399724	-	1.7908537215179914	-0.0534809065464859	0.8689153695419183	-0.4278370083465312	1.1144963408806428	1.097042810431471		0.8627025279784383	1.1996996142122252	-0.3656417564444775	0.8457870182779674	3.962856224256929	5.492780590566475	5.492780590566475	mreC	253.0	1	TTG	L	False		859.0
3399689	-	4.198659536713242	0.9736251927244944	4.046964609559482	0.2617814635297022	3.7281447472569154	7.031913172676672		2.130641144003776	0.959517454279196	5.283398846845843	1.7376385560070111	1.424110209092137	1.1534029050860437	7.031913172676672	mreC	288.0	0	TAC	Y	False		746.0
3399466	-	3.375378536825885	-0.5249179638579015	1.2890286791129677	-0.5886512547982625	2.506087538655244	1.2917780035080426		2.372441918745529	3.617968710613593	2.1071252175925976	0.9518644248376812	6.116544684639269	0.9280999105932388	6.116544684639269	mreC	511.0	1	GTG	V	False		956.0
3399450	-	3.663605822982839	1.9606913932532144	3.5123836565416844	2.6376346394358494	4.509126277679801	3.613489919872371		4.379701071064643	2.216848505342148	5.170948191808404	7.523325974925334	1.943059871859544	4.553073739272399	7.523325974925334	mreC	527.0	2	GAT	D	False		931.0
3399384	-	6.111869518983763	3.3892925920061368	4.044991003768674	3.0535910997792683	3.963614009544061	2.4079940495865007		5.091982678624128	4.941703435589943	4.848738391157006	2.303294270880046	0.4124052738493055	4.175839953401085	6.111869518983763	mreC	593.0	2	GGT	G	False		654.0
3399381	-	-0.907051295790675	2.014141489141432	1.1583695516225467	5.64444933715761	0.112257886110019	0.3393139306707399		1.2834248616427248	-0.3617027763345422	0.9178689873540916	1.529434029872808	-0.6603766350012398	-0.4941607807303675	5.64444933715761	mreC	596.0	2	TGT	C	False		651.0
3399322	-	2.731061585157913	-0.0205672517447431	2.413723721136806	4.221316963468573	3.079163530088144	1.83992691428553		2.870339481941088	-0.5122594372508115	2.050236150669766	-0.3821167161265892	5.797267072438699	0.779923134062091	5.797267072438699	mreC	655.0	1	GTG	V	False		602.0
3399234	-	4.5607719239814255	1.7926558423785186	4.938549692902067	0.4240976658649648	2.840846227853699	3.808046263753617		4.9370700454302	0.0218075149650885	6.178131370713426	5.758469528059986		0.471053789506426	6.178131370713426	mreC	743.0	2	GCT	A	False		691.0
3399213	-	3.5139624924603043	1.9202923874256952	2.508617223062617	-0.7687582377746017	1.8181700888327497	2.4680259822844786		5.995617939672236	2.289122212997365	3.19063476610594	4.69687571656159		3.161070970305852	5.995617939672236	mreC	764.0	2	CGT	R	False		667.0
3399199	-	1.6220980632997124	2.741167634421507	5.693204561766033	1.7724809320140968	4.657139703494599	2.377214801182713		3.1284289260433544	2.1570743179732284	3.07981611893819	0.5288298563329727		3.6345912179483375	5.693204561766033	mreC	778.0	1	CTG	L	False		743.0
3399114	-	1.9328620099454104	2.5148364013937416	5.215992091040886	0.2983286778035259	3.615876599392208	5.973647770321554		3.185546680546695	0.034615548476357	2.57772175499759	3.334505989988411	0.1340603525828124	3.081881504916537	5.973647770321554	mreC	863.0	2	GTT	V	False		804.0
3399076	-	1.3510643586971542	0.7906336093046533	3.568670408080576	5.703326271059674	2.456651076504818	1.9731616628405853		5.224845982079006	2.223830599486226	3.410335676043206	3.6270186476046127	4.407170987641397	1.7648260498752146	5.703326271059674	mreC	901.0	1	TTG	L	False		671.0
3399046	-	1.161476821968486	0.4746645307232765	0.7685315309887689	0.9513327995330072	0.8871929679340403	1.5595098419705606		0.6862925940055558	0.2992020585172439	2.676031878226355	1.3961207237237567	0.6221413178135143	5.557847487693406	5.557847487693406	mreC	931.0	1	TTA	L	False		580.0
3398979	-	2.023646920196095	1.4361406616345072	3.389051250381036	4.884017471391579	2.363878071538019	1.779785966260374		8.700926270714614		3.515184674745929	2.0107191075532573	-0.599338640753201	3.1847454310447305	8.700926270714614	mreC	998.0	2	ACT	T	False		574.0
3398973	-	2.540829527504418	-0.0215967106395339	3.146341631902644	3.5341126750072185	4.56707010301067	3.9508232913099417		4.11086021457401		1.6259025520279398	3.206276502272975	11.812128392575676	1.9076557207732805	11.812128392575676	mreC	1004.0	2	CCT	P	False		542.0
3398970	-	4.421925102400567	0.6591185609326582	4.612012054247277	3.880869022703665	2.498692173837528	1.9675546455899169		6.023570649984827		3.7637147182742505	4.560044900985531	3.8094723412811367	1.6681095988186998	6.023570649984827	mreC	1007.0	2	GCT	A	False		538.0
3398913	-	0.6208994254465305	-0.73759708448565	0.5756354533770263	6.168582634250008	1.4078131829625973	2.4097846732127715		1.17124008454704		0.7740945160162618	-0.3649095998681385	5.578286829360541	0.216870513097218	6.168582634250008	mreC	1064.0	2	AGT	S	False		481.0
3399753	-	2.638190068426512	0.4315883105775669	4.199034626183876	3.739391775069527	1.95268040578302	5.103829662403728		2.754549269525589	2.2530484949754754	3.796685618560841	4.588977975672795	-0.2794881750326923	4.5321223820584	5.103829662403728	mreC	224.0	2	CTT	L	False		836.0
3399822	-	0.1063083159729126	-0.3685379956039816	1.0090782645556962	7.214561642892607	0.4913249391272271	-0.2531687051113986		1.3190671650953836	0.2511169080180331	0.6822731268521787	1.892548000645723	-0.5832967104414595	-0.9999746916324668	7.214561642892607	mreC	155.0	2	GTT	V	False		758.0
3400706	-	3.072775910518651	0.8325727333986063	3.868860469393957	3.133646819466128	2.5564522949534414	3.68229867883283	7.511097343087858	2.806171508767899	1.011991385071774	2.647785184050343	2.8931431917540835	5.419824840431103	2.032390163616127	7.511097343087858	mreB	380.0	2	CGT	R	False		1523.0
3399825	-	0.7290497175948474	-0.9756174196774372	1.4675853560568335	0.0031842806355091	3.266725665211668	0.3747709216335899		-0.1967105617392847	2.8823004410365245	2.5952603106255485	6.24896755152588	-0.5664232612353888	-0.3155693210552858	6.24896755152588	mreC	152.0	2	TTT	F	False		742.0
3400507	-	3.636515891113541	0.1888732501999873	2.338676017090043	1.5673920057302464	2.5413841750957697	4.396605602897411	5.42705244481714	2.297316407571546	3.3768093778722403	2.782338741393485	1.6866574177740192	0.5869203614272167	1.1931122395779148	5.42705244481714	mreB	579.0	0	TTC	F	False		2229.0
3400411	-	2.59085427658192	1.7132473953815397	2.593229431157797	1.1431572244510515	4.778602773699089	2.664728167044251	-0.9006834206581853	2.632552243329824	2.8847464475441247	3.639147844716745	1.711836087784075	2.6634635822516173	5.3921004552257	5.3921004552257	mreB	675.0	0	TAT	Y	False		1695.0
3400355	-	8.664346512139323	1.1460222208101385	12.261126661398707	1.1112675812518695	19.99933149433264	14.316125737117083	-0.6092161229553449	7.598280294022373	8.712709305793204	4.032645447555567	11.937614648672415	1.6702078678596546	2.5771145891013543	19.99933149433264	mreB	731.0	2	GGT	G	False		1919.0
3400353	-	5.751710426217325	-0.2672165107494154	4.222745975059095	3.9076656134728727	4.350984450044647	3.6022070174590906	7.483177060668821	3.145634685625585	3.56670549791824	5.70493238990573	3.474495110472256	3.1386008408853745	1.7522018218930768	7.483177060668821	mreB	733.0	1	GTT	V	False		1914.0
3400286	-	3.25728917067746	-0.4083742484326835	3.4166152042536084	0.1319077330327503	5.272902336855079	3.2219329528726	0.6652820000613497	3.101731606707953	1.2335437344253484	3.0802235633820145	3.117598675506147	0.4973472250986956	1.1636957239375374	5.272902336855079	mreB	800.0	2	ATT	I	False		1743.0
3400269	-	0.0442300484991319	-0.8053231427792132	-0.1686775840936535	1.6781168701698257	0.7239676076282937	-0.1118621538354601	2.366482995311333	0.0045037639902795	-0.221176326813177	0.4741159726543056	0.6689993684034908	5.693492253350805	1.6304648199956715	5.693492253350805	mreB	817.0	1	GTT	V	False		1499.0
3400263	-	3.05318149478839	0.9113223768657672	3.2165984006327446	4.807932830495157	4.223376179588261	5.760241772049021	1.7520903386096467	2.761016350110338	4.548035414081759	3.2343307983963863	4.300802248225497	-0.3288404670769447	7.085034084245139	7.085034084245139	mreB	823.0	1	CTG	L	False		1460.0
3400117	-	1.1085102174031851	-0.6279425457568857	1.7882155995101572	-0.4698330787002987	7.421012797638299	4.300809230902987	-0.7461678183714513	2.144886019049644	4.58833735182275	3.0702203205882626	3.549352106148884	0.5328717497048634	1.036719684644101	7.421012797638299	mreB	969.0	0	TGT	C	False		1052.0
3400115	-	1.6761875253431406	-0.3086854800304115	2.367093653369784	2.5475314488240715	5.056458708584137	3.34125326626859	0.3318895313210692	3.1436216432049853	2.2840230545553646	1.861022930250801	2.1637797901627795	0.7348010209716141	1.8892273209650228	5.056458708584137	mreB	971.0	2	TGT	C	False		1069.0
3400018	-	1.206873649440288	4.375844604686198	3.796143049419793	3.0898217956871767	5.479910254582742	3.507485473113739		4.376005518490419	4.460259209254598	3.2845764744486727	5.534201208448959	0.1779771457214216	0.7887275885449663	5.534201208448959	mreB	1068.0	intergenic	-	-	False		881.0
3399978	-	5.05172632401803	6.370896869163253	2.928800114129407	0.2930513186995119	1.5700472469399789	1.87724140115016		2.9234333367967102	1.7334556117354285	0.9080223973434246	2.118637305263737	-0.6319875663521147	-0.9296196284429644	5.05172632401803	mreC	-1.0	intergenic	-	-	False		916.0
3399967	-	5.358241386472719	4.988728516582444	7.252817973144955	1.053370324765175	6.936802241801316	5.44471974210041		6.268059918006986	4.472084197062174	5.279124801490266	1.9889693012531613	4.363657505781669	5.5123063129389465	7.252817973144955	mreC	10.0	1	ATT	I	False		826.0
3399946	-	0.9856013914514922	1.1585239062718635	-0.6714692322589165	0.9187426645483648	0.8429648148393495	0.158321975678206		1.4753852655377089	0.4670135541406024	0.8999867815412187	-0.5059894133754621		5.399105333109911	5.399105333109911	mreC	31.0	1	CTA	L	False		907.0
3399904	-	2.679329478092048	1.4222131885113083	2.454651429481673	5.439402960750384	4.360049257362485	1.24872448570203		4.932293859327292	0.0176172140860563	3.533083435261347	2.096016121619668		0.9241685403124316	5.439402960750384	mreC	73.0	1	ATT	I	False		736.0
3399903	-	1.8374997817835257	3.223362487547312	1.948046296095804	-0.4730316737058481	4.0352991039118935	2.5571103835493307		0.383028621828832	5.748489919140123	2.463939751519987	5.033416468951513		-0.942800857582362	5.748489919140123	mreC	74.0	2	ATT	I	False		742.0
3399900	-	1.633980323774014	1.212183053462653	1.0471523905702165	2.6472699590206297	-0.0214442635154025	3.683653498438507		2.45460671042956	2.62117905731149	3.499312655367111	1.0452927285489648		5.017626993287605	5.017626993287605	mreC	77.0	2	ATT	I	False		735.0
3399833	-	2.720484152558914	1.5980151741784765	5.104122735294902	3.290344668765196	3.359485984808135	3.2376905410762484		1.8130472151246155	1.4730096704709708	2.7122383399421564	4.701340409322571	7.03755060485472	0.0555955184729952	7.03755060485472	mreC	144.0	0	TTC	F	False		694.0
3406855	+	3.4682353630404874	5.783051980286661	2.323862260500748	7.911877742293071	3.891937543545722	3.661242641908934	3.539980863313714	2.71660958238676	2.555088868671184	3.4554195447311544	1.6103870888911558	2.1550387240595192	3.289585071624184	7.911877742293071	accC	937.0	1	CTG	L	False		2845.0
3406986	+	4.28049721548168	0.2315953257085682	6.334925276045828	3.451558918784152	7.003372753243097	6.747733302796012	7.672173316641903	5.385310870802277	5.03064473061815	5.078941405763423	6.859253255304474	2.673644116680188	2.886176270196958	7.672173316641903	accC	1068.0	0	TTC	F	False		2940.0
3430649	-	2.585805269526155	0.0492963858447163	0.9244164376985962		5.38523462666574	2.2462037552065826				0.747432018325584			-0.2573385260237164	5.38523462666574	aroE	188.0	2	CCT	P	False		514.0
3411226	+	2.1411919479914334	3.15719030235759	2.054589209716352	3.988738695645984	2.8133725685634308	1.5747757870032708	4.78275317836699	0.6503462922792461	2.170410862202389	2.719833983819986	1.2293089060511468	5.0280278780965135	6.837270251383894	6.837270251383894	dusB	945.0	0	TAC	Y	False		3364.0
3429744	-	0.1663136009739549	-0.0565990448934007	4.147605377261013		1.895945116349852	5.263687959373546		2.1817460955943124		4.30736175073221				5.263687959373546	yrdB	278.0	UTR3	-	-	False		374.0
3429658	+	6.705361946169309				0.3380371945192509					2.090358945169283				6.705361946169309	yrdA	421.0	1	CTG	L	False		89.0
3429611	+	0.2527319934570679				6.011886038001162					-0.5394828457054147				6.011886038001162	yrdA	374.0	2	GGT	G	False		82.0
3429549	+	5.972042431761032				5.741157250159245									5.972042431761032	yrdA	312.0	0	TTG	L	False		67.0
3429271	+	3.552625730840345				4.638368307045677	4.880315213014193				5.365387514203433				5.365387514203433	yrdA	34.0	1	TTT	F	False		123.0
3411526	+	4.652849303971295	5.217376442015501	3.0738862552196595	2.683273593116074	5.875149305981815	4.288626338273398	3.773600511137825	4.467308823240049	5.085030349771878	4.870704296374871	2.1383304193516763	3.8236027229310094	2.095287707652594	5.875149305981815	fis	254.0	2	CGT	R	False		2745.0
3411351	+	3.870753348450828	1.3543007645693228	3.680393576365701	2.2318219648986752	5.838704904743319	4.613635260190978	1.4687644168090284	3.6742139889725696	4.174580146711522	3.477673285572765	4.124198297416107	2.8894454063303487	1.200996081953056	5.838704904743319	fis	79.0	1	CTG	L	False		3502.0
3411310	+	5.2483971697264975	1.1730296813821972	4.170914094998267	5.624079210579312	5.434049453759003	4.373633047521468	4.026207661707424	2.72754536712998	3.1839938553736995	4.472708666766764	4.347244695290181	2.11622432656894	4.946676072126638	5.624079210579312	fis	38.0	2	GTT	V	False		3658.0
3411136	+	3.0514124821750204	3.049449807609656	2.980472371988582	2.8026229756442462	1.5455095093363946	2.900203292127132	7.0289004407988696	2.231616852993854	2.934865137579381	3.213248384507931	2.700083196366249	1.5323837016522956	2.1025783501864304	7.0289004407988696	dusB	855.0	0	TAT	Y	False		3216.0
3407055	+	1.918508154017952	2.020926954125953	1.8801860001519708	6.3837308848119765	2.3475674327788045	2.290064873552572	2.589662598581016	1.7664797017434128	0.95294694417601	2.6256027205445176	0.7105255736006039	0.4462294063187582	1.209105563240454	6.3837308848119765	accC	1137.0	0	TAC	Y	False		3215.0
3411053	+	4.113741639404781	1.6849695256933532	5.103245050692955	1.535980003645803	2.7052763989584374	4.446045933199131	3.091528573631923	3.662137395652794	2.5385495157445463	4.901706139433131	5.105416498492423	3.936888853700754	3.188676681338611	5.105416498492423	dusB	772.0	1	TTG	L	False		3323.0
3410945	+	4.177906997188274	1.629233991490728	3.0633568118165977	5.231544301288716	2.8764670771991825	4.979089738720735	3.8365646941124094	2.476294319724317	4.857073677696054	4.626006881207282	3.9368946703248553	8.241526512906121	3.31251178644173	8.241526512906121	dusB	664.0	1	ATG	M	False		3757.0
3410823	+	3.0297812699079936	3.773137382476348	4.381162794973288	3.4850809802687244	3.315663022263133	3.521221441710752	3.409199458479572	3.5727829380756644	3.0754550560019145	5.223178088085692	3.4439559175066417	1.7581709641269267	4.710634257825265	5.223178088085692	dusB	542.0	2	GCT	A	False		3873.0
3410809	+	3.471044007268629	0.1840066847822198	5.880850382488363	4.087565876159185	2.112834994713869	3.74617709592652	8.051181070713076	6.19088442489647	2.788827566668717	7.293383262592191	6.707138913367579	5.608766743300228	5.068175370673234	8.051181070713076	dusB	528.0	0	TTC	F	False		3873.0
3410783	+	5.103716135502976	1.4205233430547752	3.02295516854454	0.0463920446422573	4.163977667729451	6.9598292990089305	-0.8461799199067614	3.647585837699116	4.508592502667905	3.0616403323509656	2.726168363867197	0.7333667553467667	0.8212597272637998	6.9598292990089305	dusB	502.0	1	ATT	I	False		3873.0
3410685	+	4.332026023918573	0.9963958088427786	5.753491173038117	3.54622986293079	6.288621546368162	4.860288023386374	3.387229807110052	5.290266797240011	2.7775605823792544	5.446321549268669	5.662334646599512	2.1138367643688336	5.308563344099326	6.288621546368162	dusB	404.0	2	CCT	P	False		1640.0
3410573	+	3.26387783740626	3.0782286032639528	2.359623966170227	3.413011627518495	5.757080628087468	3.046306582720941	3.495845601110507	2.3625043704426267	0.9720686725126724	1.8420708144940616	1.8719037766565687	1.6565225073941774	1.1401274449857033	5.757080628087468	dusB	292.0	1	ATG	M	False		1636.0
3410540	+	2.8009004514516374	2.823956310192716	1.4468317682635174	5.288467188769945	1.8570369471046	1.1857058176326924	-0.4401828985578345	1.0945392317561389	1.644307139281064	2.9518353217789945	1.0070553127414947	1.0965149027356311	2.454155789895929	5.288467188769945	dusB	259.0	1	GTG	V	False		1712.0
3429749	-	8.231061392782557	-0.8808799712172474	-0.5596223446998265		6.181204729385491	9.122687238084264		3.5777087639996634		3.515377599614991				9.122687238084264	yrdB	273.0	UTR3	-	-	False		366.0
3429883	+	1.3907193888092744				8.245890456132015					-1.2560697937105307				8.245890456132015	yrdA	648.0	UTR3	-	-	False		73.0
3429968	-	4.403991240447664	2.2227660120474813	1.116806897418435		1.373218652201504	2.0293521614203813				6.6696983645023264			1.264478942952354	6.6696983645023264	yrdB	54.0	0	TGT	C	False		293.0
3430084	-	0.468031827246416	0.1915774291143809	4.05823395187015	2.214904375931876	3.265044980248788	3.3072812341549325		4.377748324199611		2.188920850965059	6.57678806394217		0.8169307029342749	6.57678806394217	aroE	753.0	0	TGG	W	False		467.0
3430648	-	4.495401327303846	3.846180743297901	2.685083988745474		5.689269515222396	1.977134591377763				3.81504633529026			0.3162160555136681	5.689269515222396	aroE	189.0	0	TTT	F	False		507.0
3430586	-	1.931262052602012	3.466022381359722	2.6678288104928765	-0.0300290185200774	2.4135470722879004	1.6990691650764622		2.599314576349872		3.622015999688803	7.273393502070018		1.1756363643406589	7.273393502070018	aroE	251.0	2	GCT	A	False		551.0
3430584	-	1.9537551781406388	2.5583559535735416	4.905075212405148	1.4079799374691704	2.6059394544327854	4.26383346839843		0.0403165343461439		5.05516393938294	1.7762381129964349		-0.3723416627084263	5.05516393938294	aroE	253.0	1	GTT	V	False		538.0
3430583	-	3.952170681312123	0.7298432674051493	2.4300614055780194	4.693690161546459	4.63141728696081	1.9948288453678125		5.733689035042166		1.932897027536876	2.736350279601209		3.639465822909499	5.733689035042166	aroE	254.0	2	GTT	V	False		534.0
3430522	-	2.659781431656202	1.24674400251878	1.4835506370180185	5.91092128081401	2.295512666999338	3.885982897263354				2.3647767431946782			2.578034934758771	5.91092128081401	aroE	315.0	0	TTG	L	False		491.0
3430521	-	2.1443110312912577	-0.7768193328323318	2.162216799537749	1.8105693997033536	5.7908483244723366	2.6338393910012843		3.6806190614924734		1.8431883522624544			1.9447787213209544	5.7908483244723366	aroE	316.0	1	TTG	L	False		492.0
3430484	-	2.9358578061128195	-0.7831562567846597	1.1967047631713692	0.337745861836716	5.821581596108229	1.6177521722342023		2.374853802938373		2.55805059062983			-0.4113105284013761	5.821581596108229	aroE	353.0	2	CCT	P	False		503.0
3430437	-	3.308635500888028	1.4256958636582255	2.1919987236575715	4.155176050128676	3.72459628977296	4.460541231502389		4.058088218258426		3.718505593835678			10.39765091837461	10.39765091837461	aroE	400.0	1	GTA	V	False		493.0
3430431	-	1.1520512585273055	1.4231267612951548	2.653703666581786	5.582772709218137	3.6749223459153537	0.5236116931527733		2.5797199157076536		0.4085258264873892			4.961230393468447	5.582772709218137	aroE	406.0	1	CTG	L	False		466.0
3430365	-	6.295258518269309	-0.0412028831160462	2.1575087869552934		0.9430920629726884	2.1438178368042444		-0.4275985325197909		3.1410056926476355			-0.3535533905932738	6.295258518269309	aroE	472.0	1	TTG	L	False		402.0
3430296	-	2.744612190622508	-0.9020283101044246	0.0636853726862596		5.531482833676321	1.7155112985618115		1.5121459472728347		1.2256669197358614			0.3862346366347601	5.531482833676321	aroE	541.0	1	TTT	F	False		517.0
3430280	-	4.165102685624857	0.4129461985105078	4.117391281255071		3.778328644671873	5.333482273576419		4.441277597166828		2.429687432700204			0.8004902461904301	5.333482273576419	aroE	557.0	2	AAT	N	False		514.0
3430210	-	1.972571917735641	3.0754518580473635	3.949463973743568	5.847356446286804	1.6082008366689822	4.038985541972449		1.2970930213748402	5.102283190130034	2.8144197743746	1.8662161580010008		0.8270324140541968	5.847356446286804	aroE	627.0	0	TGC	C	False		536.0
3430175	-	1.64761681827518	-0.8392911683733933	0.6983037732287771		2.2471053077648206	5.3979025421916855		2.9934251159398166		0.7886488265199155	3.296915879825713		2.0431837029812354	5.3979025421916855	aroE	662.0	2	CCT	P	False		555.0
3430174	-	4.809933342953739	-0.8221867115046316	1.077996420896024		3.7938376252892	2.3641953481468776		5.433276341516111	1.8036424979992425	2.9030095013488824	3.676997655958901		0.5383109830165541	5.433276341516111	aroE	663.0	0	TTT	F	False		551.0
3430092	-	4.496575226497462	0.2434322477800738	5.521530122043262	-0.1579023045408506	1.77527319701668	6.261724286783799		2.394726769928158		2.670948690826624	0.977464553093142		-0.8870520356036691	6.261724286783799	aroE	745.0	1	TTT	F	False		467.0
3430086	-	-0.4453340043983291	-0.8022061763866398	-0.7863369592564096	6.44086198381656	-0.2799175427215355	0.323937051888049		2.3389466970009445		-0.4483792332320093	1.023750503425514		-0.862383965330924	6.44086198381656	aroE	751.0	1	CTC	L	False		472.0
3410532	+	4.327137570272395	2.9788804591288685	4.633767567639668	2.105084254266478	1.2650541149907146	1.824875430179072	5.871011691398935	0.9554149536435348	2.020607402661428	3.5159968763620784	1.6434819892702324	3.393178488865123	0.97636690227033	5.871011691398935	dusB	251.0	2	CGT	R	False		1785.0
3410486	+	3.2184352486763896	3.126948406629185	3.2535723462571067	-0.4333730536202883	2.597361852475164	3.7255154127632086	0.7657335982967525	2.9035113954630045	6.225208385917262	1.4940954526412438	2.502224546976916	1.6634980785832802	2.453922422864685	6.225208385917262	dusB	205.0	1	GTG	V	False		1814.0
3410410	+	4.44953850644406	0.7832955747774115	6.340558244748277	2.946798346663168	4.459476820749972	3.2851283199562635	0.9192756774136568	5.93020017254602	5.945561289505375	5.279900135685371	7.403118473686337	2.98496231131986	3.508338400293753	7.403118473686337	dusB	129.0	0	TCT	S	False		1604.0
3408121	+	1.20483795319036		5.90756130527137		2.4124927108662204	1.9628910251133629				2.203843972612434				5.90756130527137	panF	513.0	0	TAT	Y	False		211.0
3408034	+	2.608695783544048		6.436197597007787		5.110810154445439	3.2159295400335126				5.783392548786172				6.436197597007787	panF	426.0	0	TTT	F	False		195.0
3407980	+	5.259651549887076		1.081745287570554		1.4050285060517362	1.0139808730796778				0.9076864516808248				5.259651549887076	panF	372.0	0	TGG	W	False		165.0
3407901	+	2.365147490524365		5.566661885807168		0.1538714470898671	2.0536840427504948				5.903291280346736				5.903291280346736	panF	293.0	2	TTT	F	False		132.0
3407791	+	5.622087556157622	0.7973757319763194	8.299111821475826		1.0047337175646525	2.360011826159403				3.684969634138092				8.299111821475826	panF	183.0	0	TTT	F	False		177.0
3407788	+	-0.4108453159571197	-0.7066271157060098	-0.7871571896897227		6.134461436332503	3.063944143444169				0.4203192762237129				6.134461436332503	panF	180.0	0	TCG	S	False		178.0
3407775	+	3.7659185940674367		2.604034014886313		-0.771086553588237	0.6242194517126964				5.9036630805135255				5.9036630805135255	panF	167.0	2	TAT	Y	False		180.0
3407544	+	4.303093183815578	3.600945011972984	2.2894413275884817		1.8280589224871429	5.318420207818549				0.2265909249449545				5.318420207818549	yhdT	168.0	0	TTT	F	False		262.0
3407490	+	2.0436544156448946		1.2957726278348471		5.103849544920692	3.709906088761923				3.31464884747038				5.103849544920692	yhdT	114.0	0	TTT	F	False		190.0
3407466	+	0.1610992248880472		1.7260026665842452		8.088021322116719	8.385019964965853				2.0717921249571947				8.385019964965853	yhdT	90.0	0	TAC	Y	False		185.0
3407436	+	0.2348259492732231		5.6661069360312615		2.163920025931032	1.6625283324215712				2.675665224387321				5.6661069360312615	yhdT	60.0	0	TTG	L	False		177.0
3407392	+	0.5160728990729522		1.4829095260542573		3.110767709083489	6.605269838002788				0.4509359242583272				6.605269838002788	yhdT	16.0	1	GTT	V	False		148.0
3407390	+	6.353004748962509		3.457590599558582		3.1624274976923537	3.361956616849477				0.9448475258469				6.353004748962509	yhdT	14.0	2	TTT	F	False		145.0
3407271	+	4.660410031840264	2.0643776768482445	2.6704618427637614	4.573660350588972	3.799136440854535	4.077817566769824	1.1913952208140155	3.22018442837326	5.446258203730861	4.365279830050091	1.3378292631292987	1.9672520749865403	1.6797350295078677	5.446258203730861	accC	1355.0	UTR3	-	-	False		3365.0
3407265	+	3.84783413689101	7.154908010777073	2.321038704232857	7.103226689741532	2.668765060985024	2.3848041521392105	1.5816234246470064	0.6498731497847853	2.034703699984453	1.0956564950128458	1.202879289287392	2.3585476261669736	1.841506658148012	7.103226689741532	accC	1347.0	0	TAA	*	False		3365.0
3407222	+	3.07842417621246	2.2960362768137164	2.355914808184008	3.9035064422816825	4.687959031212971	5.121101487096685	0.3939303875568488	3.272303862270608	2.6332225148309054	3.3203662207716755	3.659389830857832	3.869542954724276	1.609451862275991	5.121101487096685	accC	1304.0	2	ACT	T	False		3351.0
3407134	+	9.900218616576524	0.0116040639944868	6.250458332182031	10.02835720423226	3.93981143518286	0.6345256759309592	9.905631418314227	5.96830033588269	7.530724466346062	6.217360638944094	5.770868157402696	7.818068533709439	4.679147260105296	10.02835720423226	accC	1216.0	1	CTG	L	False		3197.0
3407085	+	3.831891204407025	1.27499505844961	4.486544282462445	3.5559990041771417	4.7291711862414365	4.13079834944901	2.667048898431307	5.711313841599986	3.694211508580304	3.7246881906457214	6.708094534450889	1.4109694106551431	1.878742429569188	6.708094534450889	accC	1167.0	0	TGC	C	False		3357.0
3408119	+	6.055152902759914		5.458544304173466		3.353342147184468	4.216512759129162				4.300357983464211				6.055152902759914	panF	511.0	1	TTA	L	False		213.0
3408132	+	5.364292228567236		1.6448771674663567		3.0478849885619503	0.43167346441904				0.6610463451741407				5.364292228567236	panF	524.0	2	TTT	F	False		204.0
3410409	+	3.07965863754091	4.63615001808378	3.2030037481258726	1.6298083640857055	3.2318918996991464	4.24496436672304	8.500552657207535	4.59404419573692	4.686571747614691	3.4021279371679327	3.921477027213218	0.4511513481342987	2.8097592290389497	8.500552657207535	dusB	128.0	2	TCT	S	False		1614.0
3408203	+	3.598602440428435		2.562903297829563		4.068663084184349	5.133137695944686				3.540965245566232				5.133137695944686	panF	595.0	1	CTG	L	False		172.0
3410365	+	4.68862055157652	2.052345291539556	4.392215133279639	2.218972978565801	5.307847024300978	3.416531381641633	0.8803112280178151	4.056316285846834	4.146332244058576	3.583228696805984	4.913785380593205	0.2940139190279457	2.1359053444187013	5.307847024300978	dusB	84.0	0	TGC	C	False		1551.0
3410214	+	0.6478247389209213		3.413826058524008		1.7794020496275085	2.174951157147437				5.165969053518677				5.165969053518677	dusB	-65.0	UTR5	-	-	False		137.0
3410163	+	2.645773411572976		0.4710098447901351		0.5905707764204499	1.5336237164237885				5.125927529969754				5.125927529969754	dusB	-116.0	UTR5	-	-	False		159.0
3410057	+	0.4535309234302141	0.7638759320408705	1.527966190418573		0.4424683813154293					5.086422997479759				5.086422997479759	prmA	988.0	UTR3	-	-	False		138.0
3409931	+	5.676398919540237	1.2738080203024602	4.452744761891561		4.302186277827182	1.1086926488749054		1.0772128450103666		3.5008415725937256				5.676398919540237	prmA	860.0	2	CGT	R	False		256.0
3409869	+	3.618460513981389	1.1780991812673731	0.6581428011518244		4.100870578099436	2.312964950464404		5.267894413489452		2.847872026325589				5.267894413489452	prmA	798.0	0	TGT	C	False		307.0
3409757	+	4.874920694966624	0.4285829245783062	3.886917342373928		0.5727261974628136	1.7612030226552025		3.6716559900509487		6.351121499438849	2.428443695459982			6.351121499438849	prmA	686.0	2	GCT	A	False		316.0
3409571	+	1.4726295623433998	0.1640414354845088	2.0764446820102376		1.7974428040354506	1.3138465021732837		5.341080558299908		3.995007366586779				5.341080558299908	prmA	500.0	2	TGT	C	False		304.0
3409539	+	2.0031676203068685	1.1203505035666512	1.320962895978699		3.253472077053777	6.366279331462143		-0.1239752580385681		1.2165428417049484	0.902301831164288			6.366279331462143	prmA	468.0	0	TTA	L	False		336.0
3409516	+	5.137351793843768	2.114979736313472	3.262209939010795		3.3777132624781188	2.3907805067012347		3.245125176062236		2.255518120879784	1.5533986216717723			5.137351793843768	prmA	445.0	1	CTG	L	False		344.0
3409407	+	5.034361133723998	3.484875153963148	3.5493030114685777		2.983773292034122	3.593832817277483		2.1106551546170693		2.838485883563507	2.0352081703921705			5.034361133723998	prmA	336.0	0	TGG	W	False		355.0
3409248	+	1.851797484760893	3.561139645621998	1.3904014415689618		3.181576463259892	6.321957301985519		2.4890676828900107		1.840445598217997	4.1663398024909615			6.321957301985519	prmA	177.0	0	TTC	F	False		257.0
3409181	+	1.8872098604793688	0.2898704818803739	0.4644881115073877		1.5072329836012817	1.0193647421860046		0.9996450754102932		1.6862051623835477	7.033783495260542			7.033783495260542	prmA	110.0	2	GAT	D	False		292.0
3409087	+	2.743696655454199	0.7966275068156915	2.3038441201948743		5.690506742355177	6.179545043936796		-0.2857738033247041		3.006929022293525				6.179545043936796	prmA	16.0	1	CTG	L	False		305.0
3408730	+	0.3122285569003858		0.5019001180972807		7.2862150442809	-0.5347386829586895				1.229738741483528				7.2862150442809	panF	1122.0	0	TTA	L	False		154.0
3408562	+	0.3651725857594614		-0.0513847976419997		5.488628861163948	-0.5658874543713567				-0.8341927827183531				5.488628861163948	panF	954.0	0	TTT	F	False		151.0
3408215	+	5.030957514800922		2.4832958402390024		1.2689926146592476	-0.0258212661456361				1.5702456004712086				5.030957514800922	panF	607.0	1	GTA	V	False		171.0
3452273	-	6.021204510859679	1.61499203625628	4.800124726554729	5.479318130187036	4.995374984814791	5.751036514915328	4.176728051065859	5.662027522030543	4.985682140219293	5.522871008277396	5.070854297172733	3.70644521055882	3.681656673220246	6.021204510859679	rplD	12.0	0	TTG	L	False		45321.0
3452553	-	5.2357398782704525	3.6960847373715855	5.688066166681988	5.90876756016228	5.5728853557930735	5.513490431791749	5.759083568153621	5.043719053419291	5.110436298707277	4.439303983611551	5.519283858697888	5.841170957101967	5.088514330479794	5.90876756016228	rplC	372.0	0	TGG	W	False		42054.0
3452633	-	4.712489147447658	1.6026613171961934	4.396668369801145	5.055751491455075	4.50317030582043	3.836393156784264	4.9931233994382485	3.5692799011653853	3.9764809917368735	4.223414852704939	3.541887515599972	2.8097575790190907	5.111513020176294	5.111513020176294	rplC	292.0	1	GTT	V	False		43465.0
3513260	-	3.48325043966307	-0.3384437926697704	1.1559550919822217	5.838201986704981	2.2740593293502047	2.731755113885511		2.472687011956676	5.381367139532055	2.9844999771905143	4.047650358068517	0.4115033114927001	0.2467532061106581	5.838201986704981	trpS	377.0	2	TTT	F	False		1017.0
3513871	-	4.011074464348108	0.1085232782733495	6.7889557796602285		3.5535760726697987	4.237199510671656				2.8772717686256657				6.7889557796602285	gph	517.0	1	CTG	L	False		345.0
3513636	-	1.7482451086963215	-0.5861197865287228	2.33552491541352	5.1675538603341264	1.678587397828586	1.601359263965746		3.568094731926536	1.477289145161884	1.708108315232678	1.0794443173877286	4.14937507588922	2.044532833350514	5.1675538603341264	gph	752.0	2	AAT	N	False		927.0
3513621	-	3.4925291702034493	4.226872096957041	5.538464852466258	4.571598207162397	4.907627023855931	6.293980574167405		7.412224000850437	1.2415959304962598	7.410155317237493	4.205454940446209	10.561189949426662	9.42740018713696	10.561189949426662	trpS	16.0	1	GTT	V	False		990.0
3513617	-	0.2650315850174919	0.02022074441441	0.6214104626129239	-0.835588786292573	0.1574447385267946	-0.2050168959517018		-1.2139344404980137	-0.7052109886328414	-0.5405597414020008	-0.1545754347511576	5.843397752788809	1.2677589583790865	5.843397752788809	trpS	20.0	2	TTT	F	False		973.0
3513585	-	4.856523090340404	0.3281170327143393	2.7325474018748626	0.2952946894728644	3.726373873656819	0.920674947275398		0.9500226250541332	1.604008256344475	1.4822482310919054	5.552465184866312	0.8303246638036168	-0.6988687950806772	5.552465184866312	trpS	52.0	1	ATT	I	False		917.0
3513577	-	2.2136828664846524	-0.6137249864385627	2.0126587686732007	1.8111980447174287	3.54510231461657	3.803810297622392		2.312536176218486	4.997604899553489	3.5787206319459663	5.858861740882516	0.0797413415164719	-0.7598092671459187	5.858861740882516	trpS	60.0	0	TAC	Y	False		926.0
3513520	-	2.6073251558616146	0.1412830242613577	3.949035834054624	3.039464562646883	1.953509264351096	5.033684756639076		4.0478582796907565	0.0	3.6093140566599176	3.674153985625685	3.3512822078981634	3.430481253404283	5.033684756639076	trpS	117.0	0	TGT	C	False		821.0
3513302	-	1.1212436402822297	4.409744056207322	2.092763008008255	2.607003718211052	2.312608883223	1.233061099020824		1.4852369801018774	5.161424815150268	1.531091342666513	1.8991269179522896	2.225234028517657	-0.2474606094865933	5.161424815150268	trpS	335.0	2	GAT	D	False		1037.0
3513210	-	3.128755835985795	0.4366822980055254	5.582779479940316	2.2692866838343164	4.089796426516151	3.802257585958233		1.968455003264269	1.7405354062585896	4.598409569528791	6.18438467909229		4.447873035949629	6.18438467909229	trpS	427.0	1	CTG	L	False		695.0
3515522	-	4.286407441682405	2.5955992821603764	4.030688870550796		2.5357411521671	2.421090321017571		4.838310178323222		6.983873387493668				6.983873387493668	dam	390.0	0	TTT	F	False		393.0
3513171	-	3.39208179522143	-0.0176458529630151	2.088654399246409	1.0745712090400883	2.780890676492478	1.5006506612626596		4.4325142293211295	1.4556886612917432	1.4301947608735848	5.367171703369031	-0.1666153925025039	0.9435364937466684	5.367171703369031	trpS	466.0	1	CTG	L	False		701.0
3513148	-	4.434052357594734	4.607564607566911	5.36500038079351	2.649691097972866	3.133084751225033	4.059505608249346		7.395395304978123	4.72691760029726	7.635446158888936	5.579042766842216	-0.1869128237737579	4.527143442843555	7.635446158888936	trpS	489.0	0	TTC	F	False		691.0
3513043	-	1.973204531130264	0.0505695871289208	4.791631659800489	1.6783005936343909	0.978788683844765	2.4897871696624745		5.482249272616112	1.7105645802448364	2.641499293515341	4.56979391610906	-0.6667252653659179	2.10709540498595	5.482249272616112	trpS	594.0	0	TCT	S	False		1065.0
3512963	-	3.3977874095272105	1.007882547415427	6.995774871797707	-0.0352575371041701	3.8176929583428367	6.676165551045698		3.549513172485944	2.035195210286704	6.310235076537684	3.5466086191148194	2.597985099454648	4.659796023194572	6.995774871797707	trpS	674.0	2	ACT	T	False		933.0
3512894	-	-0.2872028885163327	-0.2099710652139816	0.0743033169109333	5.66186305362845	0.9625552324762162	1.019915291894586	0.3090042468290501	1.1372637832742278	0.2480977644044439	0.1196885106905989	-0.236642791492662	-0.3652085455721531	0.5774984102818411	5.66186305362845	trpS	743.0	2	GAT	D	False		994.0
3512776	-	0.8483486193137462	-0.5409808752314537	2.41482536597833	7.044557932463175	-0.015461586060264	-0.0039221069324775		0.3901911518065175	-0.1903941789012035	0.786062638094921	2.061517338094838	-0.6469255430324636	3.291061261237936	7.044557932463175	trpS	861.0	0	TTG	L	False		1001.0
3512733	-	3.928967830480573	1.550742368439805	4.146073057504451	0.7090312190783564	2.864670944223342	3.624245244403398		2.812668784718576	4.756739558673596	4.481057404666245	3.199611727247289	7.947571009917374	1.5840348112513003	7.947571009917374	trpS	904.0	1	CTG	L	False		802.0
3512635	-	2.653051129755593	3.7958609446717153	4.447859469093058	-0.569414743716597	4.79717906117455	1.996870798705196		-0.5803572560059271		2.573389131058352	1.631356589666602		6.02303231952152	6.02303231952152	trpS	1002.0	0	TAA	*	False		552.0
3513932	-	1.278543071013212	10.389709442180608	3.066753329388675		7.212109369034427	5.702718307417087				4.754808112992201				7.212109369034427	gph	456.0	0	TAC	Y	False		293.0
3513946	-	5.526333145965867	5.091816908148185	2.3974523204869533		1.069410936195508	2.291393236640762				1.8608465837249124				5.526333145965867	gph	442.0	1	TTA	L	False		284.0
3514054	-	0.3351344117968368	0.2187600963060728	0.3442782893321285	5.820299402077099	-0.0463180626403522	0.9785736221214396		1.5714626601252704		-0.6590535462141666	0.1362928563005371		-0.3251957684868534	5.820299402077099	gph	334.0	1	TTG	L	False		406.0
3514055	-	2.7087592439650754	-0.7200433406551926	4.1181346249849895	6.3025490582944	4.990433469932344	3.8575928563557778		5.204237710834247		3.962588987567384	4.767230049935514		4.631884777597191	6.3025490582944	gph	333.0	0	TTG	L	False		403.0
3515115	-	2.329887429375818	3.1652187168008004	2.72308466909219		6.062875290395605	1.652799833598694				2.154422710851564			2.059082407112798	6.062875290395605	dam	797.0	2	GCT	A	False		379.0
3515114	-	3.0272724254339742	-0.8184690596848683	0.4678763262984657		1.868174523924003	8.329983063956677				4.892021565774215			0.8904371291723797	8.329983063956677	dam	798.0	0	TTG	L	False		379.0
3515111	-	4.493165455394997	-0.1283294023153994	0.9862562624143364		2.0995706848424915	5.597205887145868				2.917504014273195				5.597205887145868	dam	801.0	0	TAC	Y	False		386.0
3514956	-	1.55260035786484	-0.6766938546080655	1.3509447426172096	5.478261261091938	0.0372266784121265	1.6134044275046069				2.4050721656307203			0.4908283909890016	5.478261261091938	rpe	102.0	0	TTT	F	False		335.0
3514907	-	1.5289272672683494	-0.6277754741714627	1.005753945567811	0.7949013346750228	0.9835181603007483	2.5194925554143555		5.479861520705954		1.6695583696596534	1.5884655327753152		2.937765013035821	5.479861520705954	rpe	151.0	1	ATG	M	False		344.0
3514850	-	1.8507327226153616	1.7355824033318252	5.129657851328866		2.413969402588175	5.567242436536211		4.206045070999433		4.616723454712202				5.567242436536211	rpe	208.0	1	ATG	M	False		287.0
3514751	-	5.347361776856441	1.1709137699859946	2.1306201946108247		2.8895235417475424	5.247497678328021				2.253202848596432				5.347361776856441	rpe	307.0	1	CTG	L	False		313.0
3514611	-	0.5066112668484474	1.4430633553953849	1.1842201201822125		2.8484874330428487	0.641153136558741		5.711043374647466		2.2271865000315696			-0.2455075815585737	5.711043374647466	rpe	447.0	0	TTC	F	False		373.0
3514452	-	1.6993422505507954	0.2214905974807293	2.7075713242087134		3.7789188106490648	3.0211448390676647		0.98592438304835		6.826091172347404			1.891394814935476	6.826091172347404	rpe	606.0	0	TTC	F	False		324.0
3514437	-	1.5158615430163644	0.0229295083989027	1.914995659383724		1.639683470533755	2.128649755778164		-0.9256824170241772		1.902674661283884			5.6737564728847625	5.6737564728847625	rpe	621.0	0	TAC	Y	False		367.0
3514387	-	1.6839306718964575	2.2001088536080795	2.182576963103845		6.697508247004409	4.166045257941139				2.499933919480797				6.697508247004409	rpe	671.0	2	CAT	H	False		332.0
3514303	-	1.6139494348471477	-0.0985085330430078	2.227897331927201	9.039669686309626	0.8917560896216057	2.3271763030391286		1.5122418206841723		1.256188332229886			0.1716593041142547	9.039669686309626	gph	85.0	1	GTA	V	False		477.0
3514182	-	7.443575543242599	3.5227292930504657	7.287764109101678		2.103566032293807	1.4917127334172775		5.2853837535809385		3.3932554317228427				7.443575543242599	gph	206.0	2	CGT	R	False		331.0
3514117	-	2.46937402231856	-0.740481172905674	1.9624637943848973		3.318768089329792	2.905523101537793		6.000775576579792		2.46242393759303				6.000775576579792	gph	271.0	1	GTA	V	False		424.0
3514108	-	5.019153319103665	4.058397249567139	2.9787016121927814		2.2471193772149607	4.772885193869732		1.5746719775034717		3.9560931049800088				5.019153319103665	gph	280.0	1	CTG	L	False		434.0
3514097	-	1.226563744554356	1.1018763363409627	2.24053092784128	-0.1713016672768584	0.4695913673910136	1.0702046989662728		5.062262207091094		1.2721268525412552	-0.2960306299665379			5.062262207091094	gph	291.0	0	TTC	F	False		474.0
3514058	-	1.888002973146206	-0.7619393177594593	0.713495689969025	1.5936226184089588	2.8708197999161382	0.9143259896903296		0.508222713111843		0.4455816187187274	1.3282447673485385		5.20103016449181	5.20103016449181	gph	330.0	0	TTT	F	False		416.0
3512568	-	3.0819970644081	0.4674536322789718	2.932105708371923		2.57392260682618	3.506026214964058		7.276057984026117		5.173321715612904	4.490731195102493			7.276057984026117	trpS	1069.0	UTR3	-	-	False		412.0
3512507	-	0.1009907723130011	-0.004650810660441	0.3956493484499446	-0.1198610582920476	1.1452706481617028	-0.2961372864470198		1.0309006641556702	0.8151343622756232	0.2782116313856422	-1.0404384309332124	5.387294184694651	-0.4311253697892244	5.387294184694651	trpS	1130.0	UTR3	-	-	False		686.0
3512505	-	0.7086722171285087	-0.004650810660441	1.119459406108955	1.5432359866886114	1.4842002149882256	0.1994422094737327		0.4716838780924934	3.784204027940113	2.2978603268213047	2.7361908352594715	5.759479895988978	0.6210182270900099	5.759479895988978	trpS	1132.0	UTR3	-	-	False		686.0
3493096	+	5.09240171714286		2.873202173024901		1.1600073790576402									5.09240171714286	tsgA	527.0	2	ATT	I	False		105.0
3492916	+	3.866246231447111		2.0559365443960727		5.070529084359622					0.282842712474619				5.070529084359622	tsgA	347.0	2	ATT	I	False		112.0
3492842	+	4.122991388080237		5.550947960106811		2.4330263233608505					1.6637806616154058				5.550947960106811	tsgA	273.0	0	TTC	F	False		104.0
3492836	+	1.0466754012362287		1.5060003937273996		6.592007625935881					2.759443727065453				6.592007625935881	tsgA	267.0	0	TTG	L	False		103.0
3492835	+	6.132012482919674		0.4988179718092012		2.45108912994824					0.1575045471694685				6.132012482919674	tsgA	266.0	2	GGT	G	False		103.0
3492635	+	0.8901359955385374		1.1899907178256093		5.5688704996805125					0.1657995207047314				5.5688704996805125	tsgA	66.0	0	TTG	L	False		111.0
3492260	-	-0.899405727409361	-0.7985494095046904	-0.1089706574260275	7.567230821970616	-1.300490698149077	-0.7310732615491109		0.0826459738754809		0.6234766709354208	-0.978285143262333		1.737698831281569	7.567230821970616	ppiA	36.0	0	TTC	F	False		593.0
3491956	-	4.758300289696058	-0.6436503043467892	3.033639777071381		6.3497512856476	3.2398262155416835		1.4768286892691425		5.499842212241332				6.3497512856476	ppiA	340.0	1	ATG	M	False		271.0
3491854	-	3.4942981692066577	-0.1225355788950532	0.6757627623912578		2.3067633661397307	6.881098825875058		-0.3594848026110014		0.616786336382706				6.881098825875058	ppiA	442.0	1	GTA	V	False		395.0
3491780	-	1.6379963303659426	-0.7172186728783857	2.0196005309741687		4.692862613924	5.72312831947651				0.902264199718873				5.72312831947651	ppiA	516.0	0	TAC	Y	False		348.0
3491659	-	2.359138666556456	1.7228290030920566	5.42650858441571		3.341928992429448	4.781735381563115								5.42650858441571	yhfG	-40.0	UTR5	-	-	False		124.0
3491652	-	5.558518502023431	-0.5369248441712196	-0.3952317500144607		2.401794252049946	0.807184391468366								5.558518502023431	yhfG	-33.0	UTR5	-	-	False		124.0
3490799	-	8.962144579339975				2.1937206980819863									8.962144579339975	pabA	29.0	2	TCT	S	False		101.0
3490777	-	1.4777538420081606		5.8884808319835775		-0.5552456892081495					1.3326922908057088				5.8884808319835775	pabA	51.0	0	TAC	Y	False		134.0
3490346	-	6.380874561216126													6.380874561216126	pabA	482.0	2	GAT	D	False		59.0
3490239	-	6.017696995155712													6.017696995155712	pabA	589.0	intergenic	-	-	False		71.0
3489961	-	-0.3270383972645255		0.9843477128382044		5.346548136564545					0.959065044006264				5.346548136564545	argD	218.0	2	ACT	T	False		150.0
3489868	-	-0.0528792681461806		5.330320964809611		0.6963120840572763					0.4036175799935135				5.330320964809611	argD	311.0	2	TTT	F	False		113.0
3492971	+	5.426515737043356		0.3114647139206082		3.086335397238471					2.6702873970059287				5.426515737043356	tsgA	402.0	0	TTA	L	False		120.0
3493121	+	8.565539611253627		0.8941333313275023		0.9158518456465768									8.565539611253627	tsgA	552.0	0	TTC	F	False		76.0
3512504	-	2.7986447342208893	-0.4702509119878982	0.5755836569363784	6.116620348215626	5.023166351441331	2.827991928658541		2.328551969816417	4.367749508884149	2.963330301498249	0.1898591889477751	1.970663265063337	1.6941757900611814	6.116620348215626	trpS	1133.0	UTR3	-	-	False		686.0
3493356	+	5.974527654549831				1.0990099302941578									5.974527654549831	tsgA	787.0	1	TTT	F	False		78.0
3512501	-	5.059567668617438	0.9295006997018016	2.929780406507416	4.272319593474468	2.178620937755005	3.08638713026186		-0.0831487631547173	3.2006585469960767	1.6851345271976987	0.804756971813098	1.9706632650633369	1.3318478649949477	5.059567668617438	trpS	1136.0	UTR3	-	-	False		686.0
3512499	-	1.955052038036452	1.404235697781032	1.861097766895214	6.731387266462679	2.178620937755005	1.4530278683054183		0.4716838780924934	0.246354361397357	0.093627846113732	-0.4228913005279303	-0.5784977945519421	3.187879309736266	6.731387266462679	trpS	1138.0	UTR3	-	-	False		686.0
3512498	-	3.209721631383898	3.3326020718010443	3.689069045890228	8.883071480327363	2.178620937755005	1.9705154456717893		4.104110211242543	1.391889960000953	2.395426381804763	0.1898591889477751	2.749268128517472	8.231715751853237	8.883071480327363	trpS	1139.0	UTR3	-	-	False		686.0
3512098	-	5.116540660138279													5.116540660138279	yhfZ	245.0	2	CAT	H	False		55.0
3499203	+	5.043486311730307													5.043486311730307	cysG	1376.0	UTR3	-	-	False		66.0
[truncated: 20,035 more rows]
