# Supplementary material for: RluA is the major mRNA pseudouridine synthase in Escherichia coli
Source: PLoS Genet. 2024 Sep 6;20(9):e1011100. doi: 10.1371/journal.pgen.1011100 (PMC11421799; doi:10.1371/journal.pgen.1011100)
Supplement: S2 Table — For each event, peak heights are reported for the top depth where it was detected. (CSV) [file pgen.1011100.s009.csv]

pos	strand	times_seen	depth_first_seen	CMC	mock	max_depth_seen	gene	rel_pos	codon	codon_seq	aa
962876	+	134	1000000	24.082305934877727	4.19416061959865	67500000	rpsA	881	2	GTT	V
4176210	+	134	1000000	35.39989188228681	7.3733196856281795	67500000	tufB	266	2	GTT	V
3471063	-	134	1000000	73.60205721079363	9.884317877247064	67500000	tufA	266	2	GTT	V
3448392	-	134	1000000	76.62353346150753	7.463049399115682	67500000	rpsQ	176	2	GTT	V
3446333	-	134	1000000	21.62989186740345	1.491791817702495	67500000	rpsH	212	2	GTT	V
962456	+	133	1500000	29.44193103874192	3.8004187255631137	67500000	rpsA	461	2	TTT	F
2661175	-	133	1500000	85.53716735377887	6.456755577166519	67500000	iscS	356	2	TTT	F
710588	-	133	1500000	84.60792098986784	8.236608588173866	67500000	fur	58	1	TTA	L
3471712	-	132	2000000	18.743076348534004	1.5437426529876042	67500000	fusA	1802	2	TTT	F
1257438	-	130	3000000	37.79894665671032	6.501113882044913	67500000	ychF	374	2	ATT	I
2107736	-	129	3500000	41.63165651973034	8.035361238545576	67500000	glf	593	2	ATT	I
4543047	+	125	4000000	27.154800709942503	4.50396900840067	67500000	fimA	-67	UTR5	-	-
254691	-	125	5500000	33.15810103238183	5.766492186256758	67500000	pepD	1025	2	GTT	V
3117208	-	125	5500000	43.0235973405194	9.067811098637591	67500000	sslE	1904	2	TTT	F
3434369	+	124	6000000	39.70725419069742	4.2303333624684925	67500000	fmt	155	2	GTT	V
2397808	-	122	4500000	36.653360565495966	7.791814578537931	67500000	nuoG	2357	2	TTT	F
2104797	-	116	4000000	26.163529543369656	3.952717814332352	67500000	wbbJ	287	2	ATT	I
759344	+	116	8000000	32.96004684268648	4.41830330665393	67500000	sucA	638	2	CTT	L
103510	+	115	8000000	36.09440173688277	7.628139195097577	67500000	ftsQ	355	1	TTG	L
2534185	+	114	5000000	20.960476184555976	3.909057277453504	67500000	ptsI	119	2	GTT	V
2469288	+	110	12500000	35.1268991606788	4.787599153949594	67500000	gtrS	157	1	TTG	L
3180555	+	108	9500000	30.503098603096767	6.056429713670474	67500000	ygiC	134	2	GTT	V
3209827	-	104	13500000	36.01925338024009	6.275919530382074	67500000	tsaD	716	2	TTT	F
3804508	-	103	16000000	46.32240420909995	9.659908671145692	67500000	waaS	608	2	ATT	I
893352	+	102	15000000	61.65230345796888	10.221298803868228	67500000	ybjN	395	2	CTT	L
4375560	-	102	15000000	35.053976065807866	7.972848966706031	67500000	epmB	97	1	TTG	L
1720481	-	100	16000000	29.51632981310076	5.904694479804363	67500000	slyA	343	1	TTA	L
2247705	-	98	5500000	25.74589276710465	0.9842712069938842	67500000	lysP	827	2	GTT	V
2592833	+	98	16000000	53.92979871297332	10.136868398265603	67500000	ypfN	71	2	ATT	I
2707683	-	98	18000000	41.39261597932456	5.979996011234829	67500000	rseC	118	1	TTA	L
3040438	-	98	17000000	39.21698774981488	4.930455583938807	67500000	cptA	385	1	TTG	L
1312444	-	96	17500000	80.6196307607638	8.705913707355153	67500000	yciB	446	2	TTT	F
2751905	+	95	19000000	43.73143413900899	2.6115986824992863	67500000	recN	110	2	ATT	I
4205077	-	91	19000000	83.63271405055319	7.02263584055133	67500000	purD	854	2	ATT	I
1257174	-	89	3500000	19.57188946502171	2.6897580785617605	67500000	ychF	638	2	TTT	F
1122531	-	89	14000000	29.052381775830543	5.814318733750052	67500000	pyrC	76	1	TTA	L
4635834	+	89	19000000	34.556279589788275	4.26075305791108	67500000	creA	313	1	TTC	F
13089	+	83	3500000	18.448375751833613	3.1503632317659185	67500000	dnaK	926	2	GTT	V
167018	+	83	21000000	40.51024069174175	2.968584028087581	67500000	mrcB	2288	2	ATT	I
934711	+	82	16500000	28.31559581732388	4.411650829351605	67500000	ftsK	1487	2	TTT	F
2248893	-	81	24000000	33.06883878791206	4.3842115379750215	67500000	yeiE	725	2	ATT	I
2461845	+	81	6500000	21.414947305055755	5.579320588188894	67500000	fadL	539	2	ATT	I
303527	+	80	24000000	43.66260820813448	8.037865493063334	67500000	yagU	536	2	ATT	I
3554436	+	78	22000000	27.84965028192253	6.373583878262086	67500000	malT	1351	1	TTT	F
2723481	+	62	13000000	22.248034581944697	2.9865429294484738	67500000	pssA	754	1	TTG	L
3932893	+	57	31500000	30.050320988240287	3.916519407426277	67500000	kup	1577	2	ATT	I
3346232	+	54	13500000	25.01066817759457	3.5839909927040017	67000000	hpf	59	2	GTT	V
439214	-	44	16500000	20.80925287622627	1.7160799799534163	67000000	dxs	963	0	TCA	S
4612079	+	43	44500000	39.905515277356685	5.990504743373562	67500000	ytjA	-48	intergenic	-	-
2438380	+	33	41500000	29.9383294695708	3.718990131485185	67500000	flk	430	1	TTG	L
3094173	+	26	47500000	36.03237403139324	9.03196873133736	67500000	yqgF	674	UTR3	-	-
1225954	-	25	12500000	18.55529656962597	5.759341694188563	67000000	minC	126	0	TTA	L
2396922	-	21	7500000	16.981597027833914	4.193735044482436	64500000	nuoH	520	1	TTC	F
4580546	-	20	17500000	18.83301894810424	2.810683706568686	67000000	hsdS	916	1	TTG	L
1612766	-	17	27000000	18.39410493158908	1.501229159650297	67500000	glsB	485	2	TTT	F
1163756	+	16	36000000	23.27080137051384	1.699069165076462	67500000	thiK	496	1	TTG	L
1203770	-	15	45000000	26.73575129564854	6.571754479633039	67500000	cohE	-838	UTR5	-	-
3041774	+	14	14500000	22.706641273945618	3.2115014352916784	63000000	ygfZ	461	2	TTT	F
345394	+	14	56000000	53.21434625242623	6.870540775426638	67500000	yahM	-9	UTR5	-	-
1117034	+	13	14500000	21.28191788600088	2.578642082998875	65500000	yceA	227	2	GTT	V
1555229	-	11	22000000	18.934224816587225	0.8263595429583539	64500000	maeA	440	2	ATT	I
2724411	-	11	10500000	16.509752235335853	0.4281425860874083	63000000	kgtP	1334	UTR3	-	-
1020892	-	11	37500000	19.387823804243915	3.777418634139549	64000000	sulA	27	0	TCT	S
2577105	-	10	27000000	19.121662586850253	0.6892966550933944	65500000	maeB	1272	0	TAC	Y
4364345	-	9	54000000	32.06213490896512	6.119661204360132	67000000	dsbD	697	1	TTA	L
1186458	+	8	57000000	26.61876092035328	5.805260005489817	67500000	pepT	614	2	TTT	F
1951236	+	7	56500000	20.600633797836	-0.4910876546687382	67500000	yecD	404	2	GTT	V
1004854	+	7	20500000	18.05220520235655	-0.5996253511966892	66000000	pyrD	86	2	ATT	I
4112801	+	6	40500000	19.84786968504385	0.5776835161259971	67500000	yiiR	487	UTR3	-	-
2469210	+	5	17000000	22.00605468310256	5.482058837740687	62000000	gtrS	79	1	TTA	L
3529408	+	5	9500000	18.94210871035152	4.15105202995108	54000000	hslR	60	0	TAT	Y
2373750	-	4	58000000	18.05893808930465	2.9266876992860618	67000000	menE	1253	2	TTT	F
2404923	-	4	9500000	15.941271376701158	3.154354749657785	56000000	nuoA	149	2	TTT	F
468183	+	3	57500000	25.43676807028157	7.809864013132017	65000000	cof	771	0	TTG	L
3058106	-	2	39500000	17.45475963828871	0.5157893180088765	47500000	serA	304	1	TTT	F
175912	+	2	61000000	17.625943535863872	2.645794329662392	67500000	clcA	805	1	TTT	F
4159740	-	2	51000000	19.697936314670788	3.962538516083162	55000000	sthA	1050	0	TAC	Y
3563548	-	2	62000000	21.05947690717609	5.309096816121946	67500000	yzgL-1	456	UTR3	-	-
758089	+	2	31500000	16.294716529483093	0.7176219571670306	54500000	sdhB	400	1	TTA	L
762193	+	2	44500000	15.423664994065142	1.0655684594173545	61500000	sucB	671	2	TTT	F
4554504	+	2	57000000	17.77574654843871	-0.4498568864823761	64000000	uxuR	-71	UTR5	-	-
2068432	-	2	22500000	16.487994215805134	4.67682706769221	32500000	yoeH-1	-14	UTR5	-	-
4058163	-	2	44500000	16.379345379228134	1.9628195274648508	54500000	glnA	-130	UTR5	-	-
2068433	-	1	22000000	15.749233409804802	3.9541823944041408	22000000	yoeH-1	-15	UTR5	-	-
4051979	+	1	53000000	15.512087196536264	-0.6338390360997912	53000000	hemN	-65	UTR5	-	-
2091381	+	1	24000000	18.646829043018908	-0.5694563219727911	24000000	hisD	284	2	ATT	I
260298	+	1	39500000	15.711025733618838	-0.5344241763481442	39500000	proB	-89	UTR5	-	-
1498672	+	1	65000000	16.783085965408535	4.947060420494672	65000000	ydcH	21	0	TTA	L
1960145	+	1	33000000	15.84454044756476	3.973886911869651	33000000	argS	83	2	GTT	V
4622112	+	1	53500000	15.452914599385792	2.5402706643160378	53500000	yjjJ	343	1	TTT	F
2249762	+	1	63000000	15.449405977999094	2.216176688441412	63000000	yeiH	45	0	TTT	F
3595047	-	1	34500000	15.253136992167388	-0.4219301301999119	34500000	livM	433	1	TTT	F
2262033	-	1	44000000	16.591202984284276	-0.59030127770114	44000000	fruK	332	2	TTT	F
2308607	-	1	54000000	18.157423241730715	3.8726917074634177	54000000	yojI	8	2	CTT	L
2996277	-	1	61000000	15.037208752252647	-0.2870926741182716	61000000	ygeO-1	83	2	TTT	F
2314324	+	1	61500000	21.28726586557488	-0.499291282421944	61500000	rcsD	836	2	ATT	I
58173	+	1	23500000	15.039606863045837	-0.6057683556653365	23500000	djlA	809	2	TTT	F
1310553	-	1	51500000	15.354829325882298	-0.4537206403931909	51500000	yciI	311	UTR3	-	-
786762	-	1	54000000	18.711498503821453	0.5260851727687874	54000000	gpmA	832	UTR3	-	-
3350504	-	1	40500000	19.7301688310419	-0.6049002941843936	40500000	elbB	-46	UTR5	-	-
2496832	+	1	40500000	15.498459004695375	4.6622225471327	40500000	ypdK	-88	UTR5	-	-
1145983	+	1	61500000	15.581659048180942	-0.52172559838411	61500000	rluC	1044	UTR3	-	-
3128244	+	1	67500000	15.240292975682038	4.226265288881041	67500000	glcC	-27	UTR5	-	-
1020889	-	1	37500000	15.199087504475663	2.624756038624368	37500000	sulA	30	0	TCG	S
1907664	-	1	52000000	15.566035580366874	-0.4547273989775622	52000000	yobF	-74	UTR5	-	-
